# Supplementary material for: Genome-wide analyses of Shavenbaby target genes reveals distinct features of enhancer organization
Source: Genome Biol. 2013 Aug 23;14(8):R86. doi: 10.1186/gb-2013-14-8-r86 (PMC4053989; doi:10.1186/gb-2013-14-8-r86)
Supplement: Additional file 4 — bed files (BS prediction, Chip-seq). [file gb-2013-14-8-r86-S4.XLS]

## Sheet: Conserved SvbF7
track name="SvbF7_sites"
chr2L	38635	38644
chr2L	57211	57220
chr2L	58177	58186
chr2L	132221	132230
chr2L	189611	189620
chr2L	203394	203403
chr2L	242123	242132
chr2L	245677	245686
chr2L	345755	345764
chr2L	480831	480840
chr2L	481544	481553
chr2L	595161	595170
chr2L	614252	614261
chr2L	660953	660962
chr2L	674063	674072
chr2L	677466	677475
chr2L	696341	696350
chr2L	698178	698187
chr2L	842175	842184
chr2L	859906	859915
chr2L	1115274	1115283
chr2L	1118798	1118807
chr2L	1157329	1157338
chr2L	1186320	1186329
chr2L	1394847	1394856
chr2L	1427597	1427606
chr2L	1478892	1478901
chr2L	1489490	1489499
chr2L	1538046	1538055
chr2L	1555535	1555544
chr2L	1558529	1558538
chr2L	1562008	1562017
chr2L	1562262	1562271
chr2L	1570516	1570525
chr2L	1577931	1577940
chr2L	1590037	1590046
chr2L	1658384	1658393
chr2L	1903998	1904007
chr2L	1919252	1919261
chr2L	1992699	1992708
chr2L	2055715	2055724
chr2L	2094411	2094420
chr2L	2160456	2160465
chr2L	2196640	2196649
chr2L	2197012	2197021
chr2L	2315757	2315766
chr2L	2379215	2379224
chr2L	2431863	2431872
chr2L	2432524	2432533
chr2L	2446312	2446321
chr2L	2463790	2463799
chr2L	2477211	2477220
chr2L	2477368	2477377
chr2L	2612219	2612228
chr2L	2672838	2672847
chr2L	2830040	2830049
chr2L	2954403	2954412
chr2L	2956291	2956300
chr2L	3088358	3088367
chr2L	3107272	3107281
chr2L	3188943	3188952
chr2L	3338743	3338752
chr2L	3348695	3348704
chr2L	3393065	3393074
chr2L	3403363	3403372
chr2L	3499928	3499937
chr2L	3533126	3533135
chr2L	3569723	3569732
chr2L	3579360	3579369
chr2L	3686763	3686772
chr2L	3781807	3781816
chr2L	3789796	3789805
chr2L	3789992	3790001
chr2L	3854930	3854939
chr2L	3884444	3884453
chr2L	4002625	4002634
chr2L	4032068	4032077
chr2L	4043380	4043389
chr2L	4069461	4069470
chr2L	4306079	4306088
chr2L	4374043	4374052
chr2L	4440725	4440734
chr2L	4440871	4440880
chr2L	4568231	4568240
chr2L	4570113	4570122
chr2L	4572977	4572986
chr2L	4573894	4573903
chr2L	4579385	4579394
chr2L	4595167	4595176
chr2L	4595183	4595192
chr2L	4609478	4609487
chr2L	4622795	4622804
chr2L	4623038	4623047
chr2L	4624892	4624901
chr2L	4627308	4627317
chr2L	4657440	4657449
chr2L	4788093	4788102
chr2L	4819850	4819859
chr2L	4838804	4838813
chr2L	4889633	4889642
chr2L	4958785	4958794
chr2L	5170560	5170569
chr2L	5171772	5171781
chr2L	5297914	5297923
chr2L	5300227	5300236
chr2L	5335910	5335919
chr2L	5382140	5382149
chr2L	5382164	5382173
chr2L	5383710	5383719
chr2L	5416358	5416367
chr2L	5459762	5459771
chr2L	5469568	5469577
chr2L	5492248	5492257
chr2L	5496472	5496481
chr2L	5509009	5509018
chr2L	5512012	5512021
chr2L	5630710	5630719
chr2L	5757316	5757325
chr2L	5879407	5879416
chr2L	5980493	5980502
chr2L	6054602	6054611
chr2L	6188897	6188906
chr2L	6209694	6209703
chr2L	6302701	6302710
chr2L	6305396	6305405
chr2L	6311322	6311331
chr2L	6342001	6342010
chr2L	6346829	6346838
chr2L	6373521	6373530
chr2L	6548047	6548056
chr2L	6691866	6691875
chr2L	6703144	6703153
chr2L	6703281	6703290
chr2L	6731166	6731175
chr2L	6816573	6816582
chr2L	6885370	6885379
chr2L	6990552	6990561
chr2L	6998629	6998638
chr2L	7001789	7001798
chr2L	7045522	7045531
chr2L	7050196	7050205
chr2L	7150495	7150504
chr2L	7231845	7231854
chr2L	7268799	7268808
chr2L	7284387	7284396
chr2L	7288244	7288253
chr2L	7296795	7296804
chr2L	7303383	7303392
chr2L	7371382	7371391
chr2L	7373696	7373705
chr2L	7466141	7466150
chr2L	7498728	7498737
chr2L	7514152	7514161
chr2L	7537528	7537537
chr2L	7597393	7597402
chr2L	7647479	7647488
chr2L	7758216	7758225
chr2L	7761631	7761640
chr2L	7790410	7790419
chr2L	7820209	7820218
chr2L	7820564	7820573
chr2L	7919167	7919176
chr2L	7953232	7953241
chr2L	8133939	8133948
chr2L	8227662	8227671
chr2L	8260242	8260251
chr2L	8274589	8274598
chr2L	8274834	8274843
chr2L	8277232	8277241
chr2L	8288479	8288488
chr2L	8291670	8291679
chr2L	8300478	8300487
chr2L	8555840	8555849
chr2L	8567996	8568005
chr2L	8592614	8592623
chr2L	8612364	8612373
chr2L	8636108	8636117
chr2L	8699751	8699760
chr2L	8713198	8713207
chr2L	8748535	8748544
chr2L	8811545	8811554
chr2L	8841167	8841176
chr2L	8847846	8847855
chr2L	8878686	8878695
chr2L	8879559	8879568
chr2L	8880392	8880401
chr2L	8884245	8884254
chr2L	8890635	8890644
chr2L	8890656	8890665
chr2L	8911454	8911463
chr2L	8914290	8914299
chr2L	8918978	8918987
chr2L	8919212	8919221
chr2L	8984631	8984640
chr2L	9206766	9206775
chr2L	9208199	9208208
chr2L	9209013	9209022
chr2L	9216717	9216726
chr2L	9306887	9306896
chr2L	9327162	9327171
chr2L	9339958	9339967
chr2L	9345699	9345708
chr2L	9372263	9372272
chr2L	9438254	9438263
chr2L	9460200	9460209
chr2L	9690864	9690873
chr2L	9793624	9793633
chr2L	9807842	9807851
chr2L	9980822	9980831
chr2L	9980860	9980869
chr2L	10181138	10181147
chr2L	10253710	10253719
chr2L	10510430	10510439
chr2L	10521513	10521522
chr2L	10662323	10662332
chr2L	10776709	10776718
chr2L	10788547	10788556
chr2L	10979670	10979679
chr2L	11025482	11025491
chr2L	11040688	11040697
chr2L	11047475	11047484
chr2L	11058461	11058470
chr2L	11066344	11066353
chr2L	11116134	11116143
chr2L	11142744	11142753
chr2L	11173202	11173211
chr2L	11223485	11223494
chr2L	11232625	11232634
chr2L	11239202	11239211
chr2L	11250047	11250056
chr2L	11319149	11319158
chr2L	11346695	11346704
chr2L	11427997	11428006
chr2L	11473351	11473360
chr2L	11502166	11502175
chr2L	11674062	11674071
chr2L	11678627	11678636
chr2L	11681420	11681429
chr2L	11735656	11735665
chr2L	11797121	11797130
chr2L	11928541	11928550
chr2L	11986221	11986230
chr2L	12137012	12137021
chr2L	12142826	12142835
chr2L	12194169	12194178
chr2L	12196186	12196195
chr2L	12254593	12254602
chr2L	12292801	12292810
chr2L	12321542	12321551
chr2L	12346497	12346506
chr2L	12566891	12566900
chr2L	12593765	12593774
chr2L	12600559	12600568
chr2L	12604639	12604648
chr2L	12611884	12611893
chr2L	12636927	12636936
chr2L	12678389	12678398
chr2L	12751681	12751690
chr2L	12759269	12759278
chr2L	12832221	12832230
chr2L	12833814	12833823
chr2L	12860461	12860470
chr2L	12901073	12901082
chr2L	12901085	12901094
chr2L	13003691	13003700
chr2L	13027192	13027201
chr2L	13039244	13039253
chr2L	13253487	13253496
chr2L	13512958	13512967
chr2L	13518870	13518879
chr2L	13518904	13518913
chr2L	13779742	13779751
chr2L	13919242	13919251
chr2L	13926814	13926823
chr2L	13926930	13926939
chr2L	13929591	13929600
chr2L	14045829	14045838
chr2L	14091454	14091463
chr2L	14137610	14137619
chr2L	14248421	14248430
chr2L	14256920	14256929
chr2L	14291519	14291528
chr2L	14404679	14404688
chr2L	14555980	14555989
chr2L	14562822	14562831
chr2L	14629376	14629385
chr2L	14629954	14629963
chr2L	14634834	14634843
chr2L	14661473	14661482
chr2L	14672281	14672290
chr2L	14885889	14885898
chr2L	14975411	14975420
chr2L	14995060	14995069
chr2L	14997269	14997278
chr2L	15034519	15034528
chr2L	15208317	15208326
chr2L	15267564	15267573
chr2L	15273874	15273883
chr2L	15335848	15335857
chr2L	15348934	15348943
chr2L	15408192	15408201
chr2L	15418344	15418353
chr2L	15444933	15444942
chr2L	15459509	15459518
chr2L	15463367	15463376
chr2L	15522637	15522646
chr2L	15529658	15529667
chr2L	15560226	15560235
chr2L	15573125	15573134
chr2L	15717297	15717306
chr2L	15762203	15762212
chr2L	15884575	15884584
chr2L	15913618	15913627
chr2L	15999534	15999543
chr2L	16042858	16042867
chr2L	16073563	16073572
chr2L	16099674	16099683
chr2L	16202513	16202522
chr2L	16218120	16218129
chr2L	16234121	16234130
chr2L	16274177	16274186
chr2L	16276335	16276344
chr2L	16276351	16276360
chr2L	16406509	16406518
chr2L	16441949	16441958
chr2L	16461451	16461460
chr2L	16465238	16465247
chr2L	16465901	16465910
chr2L	16530892	16530901
chr2L	16540958	16540967
chr2L	16617816	16617825
chr2L	16631954	16631963
chr2L	16638739	16638748
chr2L	16656035	16656044
chr2L	16725423	16725432
chr2L	16749703	16749712
chr2L	16752737	16752746
chr2L	16777359	16777368
chr2L	17335064	17335073
chr2L	17364709	17364718
chr2L	17476950	17476959
chr2L	17495427	17495436
chr2L	17497005	17497014
chr2L	17585279	17585288
chr2L	17627161	17627170
chr2L	17753872	17753881
chr2L	17754205	17754214
chr2L	17779186	17779195
chr2L	17920014	17920023
chr2L	17959262	17959271
chr2L	17977644	17977653
chr2L	18211104	18211113
chr2L	18320114	18320123
chr2L	18376919	18376928
chr2L	18564042	18564051
chr2L	18656872	18656881
chr2L	18707272	18707281
chr2L	18742561	18742570
chr2L	18745052	18745061
chr2L	18753527	18753536
chr2L	18760016	18760025
chr2L	18761876	18761885
chr2L	18766874	18766883
chr2L	18798924	18798933
chr2L	18866081	18866090
chr2L	18932156	18932165
chr2L	18981473	18981482
chr2L	19068721	19068730
chr2L	19083242	19083251
chr2L	19084132	19084141
chr2L	19107644	19107653
chr2L	19107686	19107695
chr2L	19107698	19107707
chr2L	19185699	19185708
chr2L	19190212	19190221
chr2L	19205403	19205412
chr2L	19368389	19368398
chr2L	19480878	19480887
chr2L	19539905	19539914
chr2L	19574982	19574991
chr2L	19685086	19685095
chr2L	19730465	19730474
chr2L	19731250	19731259
chr2L	19735585	19735594
chr2L	19783982	19783991
chr2L	20004384	20004393
chr2L	20004691	20004700
chr2L	20327614	20327623
chr2L	20347685	20347694
chr2L	20370648	20370657
chr2L	20390727	20390736
chr2L	20507738	20507747
chr2L	20534996	20535005
chr2L	20597259	20597268
chr2L	20641715	20641724
chr2L	20700578	20700587
chr2L	20716355	20716364
chr2L	20762577	20762586
chr2L	20793961	20793970
chr2L	20796651	20796660
chr2L	20881414	20881423
chr2L	20968858	20968867
chr2L	21128625	21128634
chr2L	21130955	21130964
chr2L	21131366	21131375
chr2L	21314916	21314925
chr2L	21341874	21341883
chr2L	21628899	21628908
chr2L	21632451	21632460
chr2L	21786749	21786758
chr2L	21792272	21792281
chr2L	21828607	21828616
chr2L	22027319	22027328
chr2R	1068356	1068365
chr2R	2078612	2078621
chr2R	2419330	2419339
chr2R	2453852	2453861
chr2R	2461536	2461545
chr2R	2512828	2512837
chr2R	2554877	2554886
chr2R	2650056	2650065
chr2R	2662310	2662319
chr2R	2665936	2665945
chr2R	2714664	2714673
chr2R	2788234	2788243
chr2R	2858974	2858983
chr2R	2916475	2916484
chr2R	2955395	2955404
chr2R	2972269	2972278
chr2R	2981573	2981582
chr2R	2991983	2991992
chr2R	3000245	3000254
chr2R	3002453	3002462
chr2R	3012334	3012343
chr2R	3090701	3090710
chr2R	3095376	3095385
chr2R	3142306	3142315
chr2R	3146220	3146229
chr2R	3216797	3216806
chr2R	3221197	3221206
chr2R	3236194	3236203
chr2R	3293555	3293564
chr2R	3345414	3345423
chr2R	3409936	3409945
chr2R	3512405	3512414
chr2R	3631886	3631895
chr2R	3633795	3633804
chr2R	3689717	3689726
chr2R	3792150	3792159
chr2R	3799524	3799533
chr2R	3855921	3855930
chr2R	3877075	3877084
chr2R	3915760	3915769
chr2R	4033883	4033892
chr2R	4039890	4039899
chr2R	4182387	4182396
chr2R	4214540	4214549
chr2R	4266249	4266258
chr2R	4543115	4543124
chr2R	4622014	4622023
chr2R	4685115	4685124
chr2R	4728933	4728942
chr2R	4736255	4736264
chr2R	4868091	4868100
chr2R	4874223	4874232
chr2R	4885646	4885655
chr2R	4892615	4892624
chr2R	4893161	4893170
chr2R	4990966	4990975
chr2R	5068904	5068913
chr2R	5152452	5152461
chr2R	5165596	5165605
chr2R	5184295	5184304
chr2R	5186102	5186111
chr2R	5191014	5191023
chr2R	5264181	5264190
chr2R	5274927	5274936
chr2R	5275285	5275294
chr2R	5330769	5330778
chr2R	5343723	5343732
chr2R	5347152	5347161
chr2R	5427433	5427442
chr2R	5556052	5556061
chr2R	5656699	5656708
chr2R	5697374	5697383
chr2R	5717363	5717372
chr2R	5721025	5721034
chr2R	5740705	5740714
chr2R	5817310	5817319
chr2R	5817619	5817628
chr2R	5826877	5826886
chr2R	5880575	5880584
chr2R	5924751	5924760
chr2R	5983878	5983887
chr2R	6035810	6035819
chr2R	6059701	6059710
chr2R	6061271	6061280
chr2R	6112790	6112799
chr2R	6112912	6112921
chr2R	6113604	6113613
chr2R	6126185	6126194
chr2R	6181194	6181203
chr2R	6210847	6210856
chr2R	6349305	6349314
chr2R	6398920	6398929
chr2R	6403849	6403858
chr2R	6423067	6423076
chr2R	6423272	6423281
chr2R	6585062	6585071
chr2R	6685359	6685368
chr2R	6685726	6685735
chr2R	6711364	6711373
chr2R	6760410	6760419
chr2R	6760453	6760462
chr2R	6760585	6760594
chr2R	6805819	6805828
chr2R	6806995	6807004
chr2R	6875425	6875434
chr2R	6960962	6960971
chr2R	6976093	6976102
chr2R	7087197	7087206
chr2R	7210054	7210063
chr2R	7211198	7211207
chr2R	7213480	7213489
chr2R	7215703	7215712
chr2R	7216140	7216149
chr2R	7216317	7216326
chr2R	7279376	7279385
chr2R	7282926	7282935
chr2R	7283215	7283224
chr2R	7288584	7288593
chr2R	7314907	7314916
chr2R	7335063	7335072
chr2R	7416366	7416375
chr2R	7421583	7421592
chr2R	7424958	7424967
chr2R	7527114	7527123
chr2R	7545468	7545477
chr2R	7569282	7569291
chr2R	7616847	7616856
chr2R	7616901	7616910
chr2R	7618804	7618813
chr2R	7644008	7644017
chr2R	7663866	7663875
chr2R	7665708	7665717
chr2R	7695905	7695914
chr2R	7696450	7696459
chr2R	7705453	7705462
chr2R	7808241	7808250
chr2R	7815391	7815400
chr2R	7826586	7826595
chr2R	7832051	7832060
chr2R	7834963	7834972
chr2R	7837436	7837445
chr2R	7838305	7838314
chr2R	7885603	7885612
chr2R	7896143	7896152
chr2R	7908819	7908828
chr2R	7910702	7910711
chr2R	7955253	7955262
chr2R	8013165	8013174
chr2R	8139827	8139836
chr2R	8152347	8152356
chr2R	8294747	8294756
chr2R	8458551	8458560
chr2R	8504328	8504337
chr2R	8519495	8519504
chr2R	8529345	8529354
chr2R	8621071	8621080
chr2R	8844919	8844928
chr2R	8947528	8947537
chr2R	8960538	8960547
chr2R	8973539	8973548
chr2R	8974328	8974337
chr2R	9192946	9192955
chr2R	9214884	9214893
chr2R	9223309	9223318
chr2R	9229267	9229276
chr2R	9274256	9274265
chr2R	9430899	9430908
chr2R	9465234	9465243
chr2R	9502045	9502054
chr2R	9576620	9576629
chr2R	9603835	9603844
chr2R	9632574	9632583
chr2R	9634576	9634585
chr2R	9634588	9634597
chr2R	9634612	9634621
chr2R	9711578	9711587
chr2R	9757428	9757437
chr2R	9811682	9811691
chr2R	9818468	9818477
chr2R	9820673	9820682
chr2R	9823043	9823052
chr2R	9829227	9829236
chr2R	9970568	9970577
chr2R	9973005	9973014
chr2R	9998342	9998351
chr2R	10004548	10004557
chr2R	10019795	10019804
chr2R	10028161	10028170
chr2R	10098871	10098880
chr2R	10183881	10183890
chr2R	10186347	10186356
chr2R	10265115	10265124
chr2R	10324119	10324128
chr2R	10346327	10346336
chr2R	10376759	10376768
chr2R	10561627	10561636
chr2R	10566375	10566384
chr2R	10586672	10586681
chr2R	10586832	10586841
chr2R	10606158	10606167
chr2R	10634517	10634526
chr2R	10658327	10658336
chr2R	10668835	10668844
chr2R	10671905	10671914
chr2R	10691666	10691675
chr2R	10704434	10704443
chr2R	10732223	10732232
chr2R	10801003	10801012
chr2R	10841563	10841572
chr2R	10847157	10847166
chr2R	10857902	10857911
chr2R	10941426	10941435
chr2R	10946303	10946312
chr2R	10984469	10984478
chr2R	10997188	10997197
chr2R	11032206	11032215
chr2R	11057403	11057412
chr2R	11058729	11058738
chr2R	11249858	11249867
chr2R	11266167	11266176
chr2R	11279337	11279346
chr2R	11379770	11379779
chr2R	11437445	11437454
chr2R	11439593	11439602
chr2R	11488745	11488754
chr2R	11489789	11489798
chr2R	11516263	11516272
chr2R	11561535	11561544
chr2R	11562758	11562767
chr2R	11563757	11563766
chr2R	11590659	11590668
chr2R	11621866	11621875
chr2R	11622074	11622083
chr2R	11623576	11623585
chr2R	11623927	11623936
chr2R	11800592	11800601
chr2R	11868788	11868797
chr2R	11933667	11933676
chr2R	11933840	11933849
chr2R	11998223	11998232
chr2R	12018084	12018093
chr2R	12021330	12021339
chr2R	12022931	12022940
chr2R	12137212	12137221
chr2R	12274660	12274669
chr2R	12404520	12404529
chr2R	12409269	12409278
chr2R	12445040	12445049
chr2R	12549641	12549650
chr2R	12573053	12573062
chr2R	12597494	12597503
chr2R	12645027	12645036
chr2R	12684068	12684077
chr2R	12793946	12793955
chr2R	12996033	12996042
chr2R	13047693	13047702
chr2R	13070427	13070436
chr2R	13078015	13078024
chr2R	13196284	13196293
chr2R	13206282	13206291
chr2R	13227695	13227704
chr2R	13241781	13241790
chr2R	13253879	13253888
chr2R	13265072	13265081
chr2R	13267561	13267570
chr2R	13282257	13282266
chr2R	13283201	13283210
chr2R	13308446	13308455
chr2R	13342733	13342742
chr2R	13366611	13366620
chr2R	13392927	13392936
chr2R	13497239	13497248
chr2R	13522827	13522836
chr2R	13536443	13536452
chr2R	13698075	13698084
chr2R	13698384	13698393
chr2R	13703505	13703514
chr2R	13710032	13710041
chr2R	13725248	13725257
chr2R	13725994	13726003
chr2R	13737672	13737681
chr2R	13780226	13780235
chr2R	13808353	13808362
chr2R	13846192	13846201
chr2R	13868564	13868573
chr2R	14081918	14081927
chr2R	14085924	14085933
chr2R	14091479	14091488
chr2R	14099207	14099216
chr2R	14106715	14106724
chr2R	14116589	14116598
chr2R	14140340	14140349
chr2R	14299734	14299743
chr2R	14392653	14392662
chr2R	14445092	14445101
chr2R	14497727	14497736
chr2R	14522079	14522088
chr2R	14538223	14538232
chr2R	14605132	14605141
chr2R	14606744	14606753
chr2R	14628749	14628758
chr2R	14640483	14640492
chr2R	14648279	14648288
chr2R	14670856	14670865
chr2R	14676037	14676046
chr2R	14715036	14715045
chr2R	14765454	14765463
chr2R	14786150	14786159
chr2R	14801605	14801614
chr2R	14802420	14802429
chr2R	14803759	14803768
chr2R	14806491	14806500
chr2R	14823467	14823476
chr2R	14848851	14848860
chr2R	14856687	14856696
chr2R	14896866	14896875
chr2R	14925610	14925619
chr2R	14989777	14989786
chr2R	15093247	15093256
chr2R	15102069	15102078
chr2R	15118717	15118726
chr2R	15127519	15127528
chr2R	15355370	15355379
chr2R	15457048	15457057
chr2R	15468650	15468659
chr2R	15503750	15503759
chr2R	15504666	15504675
chr2R	15507363	15507372
chr2R	15509865	15509874
chr2R	15512688	15512697
chr2R	15518512	15518521
chr2R	15522971	15522980
chr2R	15567648	15567657
chr2R	15590295	15590304
chr2R	15654429	15654438
chr2R	15663332	15663341
chr2R	15668402	15668411
chr2R	15707145	15707154
chr2R	15723216	15723225
chr2R	15739205	15739214
chr2R	15742424	15742433
chr2R	15785515	15785524
chr2R	15791502	15791511
chr2R	15794982	15794991
chr2R	15794998	15795007
chr2R	15801827	15801836
chr2R	15816850	15816859
chr2R	15823711	15823720
chr2R	15909944	15909953
chr2R	15919288	15919297
chr2R	15939245	15939254
chr2R	15951968	15951977
chr2R	15970068	15970077
chr2R	16010111	16010120
chr2R	16024607	16024616
chr2R	16028188	16028197
chr2R	16088182	16088191
chr2R	16164276	16164285
chr2R	16221658	16221667
chr2R	16222819	16222828
chr2R	16252475	16252484
chr2R	16273241	16273250
chr2R	16284028	16284037
chr2R	16298304	16298313
chr2R	16326646	16326655
chr2R	16334949	16334958
chr2R	16338371	16338380
chr2R	16450603	16450612
chr2R	16452781	16452790
chr2R	16463719	16463728
chr2R	16465126	16465135
chr2R	16465400	16465409
chr2R	16498301	16498310
chr2R	16520870	16520879
chr2R	16521271	16521280
chr2R	16618538	16618547
chr2R	16655812	16655821
chr2R	16722028	16722037
chr2R	16775268	16775277
chr2R	16786945	16786954
chr2R	16791453	16791462
chr2R	16801502	16801511
chr2R	16840191	16840200
chr2R	16864252	16864261
chr2R	16971837	16971846
chr2R	17059354	17059363
chr2R	17280359	17280368
chr2R	17284400	17284409
chr2R	17298724	17298733
chr2R	17390396	17390405
chr2R	17439695	17439704
chr2R	17452140	17452149
chr2R	17467266	17467275
chr2R	17480136	17480145
chr2R	17580580	17580589
chr2R	17588828	17588837
chr2R	17733100	17733109
chr2R	17746046	17746055
chr2R	17780886	17780895
chr2R	17897080	17897089
chr2R	17909911	17909920
chr2R	17927753	17927762
chr2R	18059147	18059156
chr2R	18079635	18079644
chr2R	18140786	18140795
chr2R	18143920	18143929
chr2R	18195397	18195406
chr2R	18202769	18202778
chr2R	18202886	18202895
chr2R	18221477	18221486
chr2R	18359074	18359083
chr2R	18420090	18420099
chr2R	18520615	18520624
chr2R	18572004	18572013
chr2R	18610258	18610267
chr2R	18611173	18611182
chr2R	18614358	18614367
chr2R	18615023	18615032
chr2R	18755523	18755532
chr2R	18790588	18790597
chr2R	18828629	18828638
chr2R	18864548	18864557
chr2R	18864717	18864726
chr2R	18896500	18896509
chr2R	18927039	18927048
chr2R	19049935	19049944
chr2R	19351553	19351562
chr2R	19378038	19378047
chr2R	19397785	19397794
chr2R	19463494	19463503
chr2R	19467937	19467946
chr2R	19478569	19478578
chr2R	19505393	19505402
chr2R	19517002	19517011
chr2R	19517060	19517069
chr2R	19527570	19527579
chr2R	19564704	19564713
chr2R	19566887	19566896
chr2R	19667816	19667825
chr2R	19681061	19681070
chr2R	19684135	19684144
chr2R	19768260	19768269
chr2R	19816908	19816917
chr2R	19932689	19932698
chr2R	20102013	20102022
chr2R	20131254	20131263
chr2R	20160181	20160190
chr2R	20188945	20188954
chr2R	20196243	20196252
chr2R	20201649	20201658
chr2R	20210548	20210557
chr2R	20212941	20212950
chr2R	20221738	20221747
chr2R	20221820	20221829
chr2R	20426754	20426763
chr2R	20467313	20467322
chr2R	20474079	20474088
chr2R	20479393	20479402
chr2R	20482033	20482042
chr2R	20482146	20482155
chr2R	20578745	20578754
chr2R	20587765	20587774
chr2R	20625685	20625694
chr2R	20679857	20679866
chr2R	20696005	20696014
chr2R	20754202	20754211
chr2R	20754837	20754846
chr2R	20764232	20764241
chr2R	20784988	20784997
chr2R	21022930	21022939
chr2R	21056213	21056222
chr3L	42266	42275
chr3L	129044	129053
chr3L	131402	131411
chr3L	170177	170186
chr3L	254909	254918
chr3L	256933	256942
chr3L	355976	355985
chr3L	381194	381203
chr3L	397044	397053
chr3L	494046	494055
chr3L	527239	527248
chr3L	539519	539528
chr3L	612417	612426
chr3L	641196	641205
chr3L	714953	714962
chr3L	732076	732085
chr3L	741265	741274
chr3L	787922	787931
chr3L	802483	802492
chr3L	825027	825036
chr3L	878061	878070
chr3L	881931	881940
chr3L	882901	882910
chr3L	883337	883346
chr3L	913948	913957
chr3L	935228	935237
chr3L	991560	991569
chr3L	1125292	1125301
chr3L	1140871	1140880
chr3L	1208813	1208822
chr3L	1270622	1270631
chr3L	1286783	1286792
chr3L	1301427	1301436
chr3L	1318732	1318741
chr3L	1335489	1335498
chr3L	1370655	1370664
chr3L	1448180	1448189
chr3L	1448512	1448521
chr3L	1463560	1463569
chr3L	1485743	1485752
chr3L	1519210	1519219
chr3L	1637757	1637766
chr3L	1656232	1656241
chr3L	1658657	1658666
chr3L	1709520	1709529
chr3L	1720230	1720239
chr3L	1773261	1773270
chr3L	1811712	1811721
chr3L	1813878	1813887
chr3L	1838530	1838539
chr3L	1843605	1843614
chr3L	1854813	1854822
chr3L	1854973	1854982
chr3L	1861090	1861099
chr3L	1928820	1928829
chr3L	2053216	2053225
chr3L	2063485	2063494
chr3L	2117046	2117055
chr3L	2123595	2123604
chr3L	2161963	2161972
chr3L	2162605	2162614
chr3L	2348875	2348884
chr3L	2413506	2413515
chr3L	2429987	2429996
chr3L	2433513	2433522
chr3L	2565616	2565625
chr3L	2569803	2569812
chr3L	2578615	2578624
chr3L	2581572	2581581
chr3L	2636458	2636467
chr3L	2641866	2641875
chr3L	2663971	2663980
chr3L	2670965	2670974
chr3L	2670990	2670999
chr3L	2705786	2705795
chr3L	2709571	2709580
chr3L	2803188	2803197
chr3L	2877661	2877670
chr3L	3086507	3086516
chr3L	3088888	3088897
chr3L	3098698	3098707
chr3L	3098790	3098799
chr3L	3139590	3139599
chr3L	3150835	3150844
chr3L	3153682	3153691
chr3L	3202343	3202352
chr3L	3235994	3236003
chr3L	3266676	3266685
chr3L	3269457	3269466
chr3L	3273173	3273182
chr3L	3280476	3280485
chr3L	3283870	3283879
chr3L	3284488	3284497
chr3L	3292233	3292242
chr3L	3452983	3452992
chr3L	3491459	3491468
chr3L	3564928	3564937
chr3L	3619870	3619879
chr3L	3633250	3633259
chr3L	3648597	3648606
chr3L	3703500	3703509
chr3L	3767135	3767144
chr3L	3851643	3851652
chr3L	3955273	3955282
chr3L	3988231	3988240
chr3L	3989887	3989896
chr3L	3998221	3998230
chr3L	4000308	4000317
chr3L	4075099	4075108
chr3L	4077185	4077194
chr3L	4157125	4157134
chr3L	4189636	4189645
chr3L	4236352	4236361
chr3L	4237838	4237847
chr3L	4254894	4254903
chr3L	4268136	4268145
chr3L	4270392	4270401
chr3L	4298418	4298427
chr3L	4298896	4298905
chr3L	4299170	4299179
chr3L	4302485	4302494
chr3L	4373100	4373109
chr3L	4385954	4385963
chr3L	4398336	4398345
chr3L	4421141	4421150
chr3L	4422647	4422656
chr3L	4449181	4449190
chr3L	4458192	4458201
chr3L	4480750	4480759
chr3L	4481005	4481014
chr3L	4508636	4508645
chr3L	4530235	4530244
chr3L	4583249	4583258
chr3L	4625289	4625298
chr3L	4644138	4644147
chr3L	4692553	4692562
chr3L	4705254	4705263
chr3L	4706469	4706478
chr3L	4718743	4718752
chr3L	4734606	4734615
chr3L	4837246	4837255
chr3L	4881228	4881237
chr3L	4897282	4897291
chr3L	4897687	4897696
chr3L	4970714	4970723
chr3L	5008589	5008598
chr3L	5177763	5177772
chr3L	5180543	5180552
chr3L	5237233	5237242
chr3L	5238794	5238803
chr3L	5241925	5241934
chr3L	5332340	5332349
chr3L	5348897	5348906
chr3L	5592910	5592919
chr3L	5608956	5608965
chr3L	5613693	5613702
chr3L	5613870	5613879
chr3L	5617277	5617286
chr3L	5617391	5617400
chr3L	5617522	5617531
chr3L	5618449	5618458
chr3L	5628072	5628081
chr3L	5681791	5681800
chr3L	5684254	5684263
chr3L	5793375	5793384
chr3L	5801856	5801865
chr3L	5825747	5825756
chr3L	5882834	5882843
chr3L	5916944	5916953
chr3L	5939086	5939095
chr3L	5990513	5990522
chr3L	5993210	5993219
chr3L	6122767	6122776
chr3L	6148010	6148019
chr3L	6191681	6191690
chr3L	6237447	6237456
chr3L	6275408	6275417
chr3L	6277463	6277472
chr3L	6281770	6281779
chr3L	6291328	6291337
chr3L	6301358	6301367
chr3L	6340125	6340134
chr3L	6344489	6344498
chr3L	6351977	6351986
chr3L	6356679	6356688
chr3L	6371889	6371898
chr3L	6432036	6432045
chr3L	6460982	6460991
chr3L	6599107	6599116
chr3L	6605236	6605245
chr3L	6636395	6636404
chr3L	6636558	6636567
chr3L	6681229	6681238
chr3L	6704128	6704137
chr3L	6707291	6707300
chr3L	6758109	6758118
chr3L	6760233	6760242
chr3L	6777408	6777417
chr3L	6806750	6806759
chr3L	6817807	6817816
chr3L	6849061	6849070
chr3L	6849558	6849567
chr3L	6850715	6850724
chr3L	6853802	6853811
chr3L	6861532	6861541
chr3L	6862883	6862892
chr3L	6867779	6867788
chr3L	6889271	6889280
chr3L	6894906	6894915
chr3L	7032612	7032621
chr3L	7125416	7125425
chr3L	7383507	7383516
chr3L	7489896	7489905
chr3L	7510504	7510513
chr3L	7520816	7520825
chr3L	7616662	7616671
chr3L	7632534	7632543
chr3L	7783499	7783508
chr3L	7816630	7816639
chr3L	7847397	7847406
chr3L	7928713	7928722
chr3L	7932162	7932171
chr3L	8095880	8095889
chr3L	8101418	8101427
chr3L	8259520	8259529
chr3L	8274783	8274792
chr3L	8285562	8285571
chr3L	8316697	8316706
chr3L	8327132	8327141
chr3L	8351943	8351952
chr3L	8351956	8351965
chr3L	8356549	8356558
chr3L	8366262	8366271
chr3L	8367177	8367186
chr3L	8370704	8370713
chr3L	8420087	8420096
chr3L	8454249	8454258
chr3L	8532703	8532712
chr3L	8640038	8640047
chr3L	8646509	8646518
chr3L	8662950	8662959
chr3L	8665173	8665182
chr3L	8710096	8710105
chr3L	8725308	8725317
chr3L	8757520	8757529
chr3L	8790848	8790857
chr3L	8932031	8932040
chr3L	8932921	8932930
chr3L	8951205	8951214
chr3L	8988496	8988505
chr3L	8989784	8989793
chr3L	9118140	9118149
chr3L	9119355	9119364
chr3L	9122995	9123004
chr3L	9135116	9135125
chr3L	9137541	9137550
chr3L	9141880	9141889
chr3L	9179659	9179668
chr3L	9181931	9181940
chr3L	9214721	9214730
chr3L	9237734	9237743
chr3L	9413485	9413494
chr3L	9427539	9427548
chr3L	9446534	9446543
chr3L	9460376	9460385
chr3L	9467582	9467591
chr3L	9467729	9467738
chr3L	9478949	9478958
chr3L	9548675	9548684
chr3L	9569047	9569056
chr3L	9749659	9749668
chr3L	9767278	9767287
chr3L	9989472	9989481
chr3L	10018800	10018809
chr3L	10109874	10109883
chr3L	10148385	10148394
chr3L	10195168	10195177
chr3L	10232933	10232942
chr3L	10268628	10268637
chr3L	10297302	10297311
chr3L	10307894	10307903
chr3L	10313536	10313545
chr3L	10320291	10320300
chr3L	10339168	10339177
chr3L	10343838	10343847
chr3L	10369480	10369489
chr3L	10370350	10370359
chr3L	10391575	10391584
chr3L	10466193	10466202
chr3L	10474440	10474449
chr3L	10478962	10478971
chr3L	10493846	10493855
chr3L	10570673	10570682
chr3L	10598772	10598781
chr3L	10623500	10623509
chr3L	10683816	10683825
chr3L	10847219	10847228
chr3L	10925413	10925422
chr3L	10946824	10946833
chr3L	10949038	10949047
chr3L	10951504	10951513
chr3L	10975586	10975595
chr3L	11137439	11137448
chr3L	11213862	11213871
chr3L	11363123	11363132
chr3L	11437246	11437255
chr3L	11533354	11533363
chr3L	11544299	11544308
chr3L	11544380	11544389
chr3L	11634357	11634366
chr3L	11649246	11649255
chr3L	11689621	11689630
chr3L	11926327	11926336
chr3L	11939832	11939841
chr3L	12065432	12065441
chr3L	12105472	12105481
chr3L	12133691	12133700
chr3L	12197074	12197083
chr3L	12218585	12218594
chr3L	12258602	12258611
chr3L	12411434	12411443
chr3L	12415064	12415073
chr3L	12431340	12431349
chr3L	12432598	12432607
chr3L	12662606	12662615
chr3L	12662706	12662715
chr3L	12680807	12680816
chr3L	13120129	13120138
chr3L	13180816	13180825
chr3L	13250860	13250869
chr3L	13278191	13278200
chr3L	13283347	13283356
chr3L	13300270	13300279
chr3L	13305712	13305721
chr3L	13394558	13394567
chr3L	13394710	13394719
chr3L	13403221	13403230
chr3L	13549937	13549946
chr3L	13630470	13630479
chr3L	13670368	13670377
chr3L	13751606	13751615
chr3L	13874237	13874246
chr3L	13940281	13940290
chr3L	13984519	13984528
chr3L	14071991	14072000
chr3L	14115070	14115079
chr3L	14145405	14145414
chr3L	14148099	14148108
chr3L	14154173	14154182
chr3L	14162017	14162026
chr3L	14166380	14166389
chr3L	14208467	14208476
chr3L	14237019	14237028
chr3L	14275508	14275517
chr3L	14279246	14279255
chr3L	14288858	14288867
chr3L	14291484	14291493
chr3L	14342307	14342316
chr3L	14361176	14361185
chr3L	14386905	14386914
chr3L	14433315	14433324
chr3L	14449068	14449077
chr3L	14467184	14467193
chr3L	14484381	14484390
chr3L	14492160	14492169
chr3L	14508038	14508047
chr3L	14523901	14523910
chr3L	14524128	14524137
chr3L	14525274	14525283
chr3L	14529086	14529095
chr3L	14594570	14594579
chr3L	14636054	14636063
chr3L	14669328	14669337
chr3L	14779431	14779440
chr3L	14874358	14874367
chr3L	14875249	14875258
chr3L	15072270	15072279
chr3L	15101779	15101788
chr3L	15102511	15102520
chr3L	15187611	15187620
chr3L	15242088	15242097
chr3L	15339858	15339867
chr3L	15391804	15391813
chr3L	15426012	15426021
chr3L	15428101	15428110
chr3L	15432580	15432589
chr3L	15437385	15437394
chr3L	15541717	15541726
chr3L	15730833	15730842
chr3L	15818569	15818578
chr3L	15987923	15987932
chr3L	15990551	15990560
chr3L	16114565	16114574
chr3L	16139254	16139263
chr3L	16273460	16273469
chr3L	16399098	16399107
chr3L	16401316	16401325
chr3L	16401331	16401340
chr3L	16429298	16429307
chr3L	16435457	16435466
chr3L	16436138	16436147
chr3L	16444905	16444914
chr3L	16460034	16460043
chr3L	16467173	16467182
chr3L	16468927	16468936
chr3L	16471297	16471306
chr3L	16604330	16604339
chr3L	16624836	16624845
chr3L	16736981	16736990
chr3L	16781114	16781123
chr3L	16793007	16793016
chr3L	16824632	16824641
chr3L	16866672	16866681
chr3L	16926807	16926816
chr3L	16936813	16936822
chr3L	16960329	16960338
chr3L	17027069	17027078
chr3L	17042862	17042871
chr3L	17063236	17063245
chr3L	17063294	17063303
chr3L	17096869	17096878
chr3L	17098285	17098294
chr3L	17143388	17143397
chr3L	17160235	17160244
chr3L	17196254	17196263
chr3L	17198191	17198200
chr3L	17230223	17230232
chr3L	17358247	17358256
chr3L	17359055	17359064
chr3L	17385189	17385198
chr3L	17388658	17388667
chr3L	17484176	17484185
chr3L	17492692	17492701
chr3L	17495214	17495223
chr3L	17551895	17551904
chr3L	17554474	17554483
chr3L	17561751	17561760
chr3L	17577922	17577931
chr3L	17652955	17652964
chr3L	17684707	17684716
chr3L	17731903	17731912
chr3L	17741612	17741621
chr3L	17886129	17886138
chr3L	17917173	17917182
chr3L	17949493	17949502
chr3L	17954789	17954798
chr3L	17960883	17960892
chr3L	17978333	17978342
chr3L	17990860	17990869
chr3L	17996378	17996387
chr3L	17999084	17999093
chr3L	18050864	18050873
chr3L	18095495	18095504
chr3L	18132611	18132620
chr3L	18191329	18191338
chr3L	18193689	18193698
chr3L	18199206	18199215
chr3L	18204218	18204227
chr3L	18221580	18221589
chr3L	18230236	18230245
chr3L	18316937	18316946
chr3L	18343636	18343645
chr3L	18353730	18353739
chr3L	18359052	18359061
chr3L	18359775	18359784
chr3L	18387431	18387440
chr3L	18391833	18391842
chr3L	18391857	18391866
chr3L	18396104	18396113
chr3L	18554118	18554127
chr3L	18564965	18564974
chr3L	18685895	18685904
chr3L	18743839	18743848
chr3L	18812773	18812782
chr3L	19046214	19046223
chr3L	19065694	19065703
chr3L	19158608	19158617
chr3L	19269053	19269062
chr3L	19309526	19309535
chr3L	19594288	19594297
chr3L	19887718	19887727
chr3L	20394344	20394353
chr3L	20546743	20546752
chr3L	20582660	20582669
chr3L	20584962	20584971
chr3L	20694659	20694668
chr3L	20718292	20718301
chr3L	20785566	20785575
chr3L	20821141	20821150
chr3L	20930521	20930530
chr3L	20946367	20946376
chr3L	20974509	20974518
chr3L	21615904	21615913
chr3L	21648341	21648350
chr3L	21650101	21650110
chr3L	21662119	21662128
chr3L	21716833	21716842
chr3L	21750153	21750162
chr3L	21750230	21750239
chr3L	22073867	22073876
chr3L	22107645	22107654
chr3L	22122712	22122721
chr3L	22129614	22129623
chr3L	22306598	22306607
chr3L	22306722	22306731
chr3L	22576101	22576110
chr3L	22648058	22648067
chr3L	22659530	22659539
chr3L	22665928	22665937
chr3L	22791079	22791088
chr3L	22792608	22792617
chr3L	22832407	22832416
chr3L	22934714	22934723
chr3L	23000658	23000667
chr3R	123067	123076
chr3R	701324	701333
chr3R	712295	712304
chr3R	911926	911935
chr3R	988530	988539
chr3R	1042202	1042211
chr3R	1140010	1140019
chr3R	1175734	1175743
chr3R	1205761	1205770
chr3R	1313469	1313478
chr3R	1496324	1496333
chr3R	1537673	1537682
chr3R	1546408	1546417
chr3R	1585014	1585023
chr3R	1675585	1675594
chr3R	1737302	1737311
chr3R	1738272	1738281
chr3R	1740481	1740490
chr3R	1833249	1833258
chr3R	1862676	1862685
chr3R	1915215	1915224
chr3R	2027234	2027243
chr3R	2027248	2027257
chr3R	2027288	2027297
chr3R	2062401	2062410
chr3R	2067648	2067657
chr3R	2077756	2077765
chr3R	2108066	2108075
chr3R	2127179	2127188
chr3R	2139405	2139414
chr3R	2141112	2141121
chr3R	2225401	2225410
chr3R	2249210	2249219
chr3R	2541294	2541303
chr3R	2595970	2595979
chr3R	2622322	2622331
chr3R	2692678	2692687
chr3R	2737026	2737035
chr3R	2817035	2817044
chr3R	2948621	2948630
chr3R	2962831	2962840
chr3R	2995849	2995858
chr3R	3012262	3012271
chr3R	3013331	3013340
chr3R	3086234	3086243
chr3R	3764501	3764510
chr3R	3880942	3880951
chr3R	3883545	3883554
chr3R	3976909	3976918
chr3R	3987544	3987553
chr3R	3989373	3989382
chr3R	3989687	3989696
chr3R	4108204	4108213
chr3R	4109895	4109904
chr3R	4111263	4111272
chr3R	4112151	4112160
chr3R	4252288	4252297
chr3R	4279773	4279782
chr3R	4292411	4292420
chr3R	4334708	4334717
chr3R	4362987	4362996
chr3R	4517422	4517431
chr3R	4612925	4612934
chr3R	4614172	4614181
chr3R	4702508	4702517
chr3R	4764584	4764593
chr3R	4860121	4860130
chr3R	4964040	4964049
chr3R	5008703	5008712
chr3R	5027424	5027433
chr3R	5042216	5042225
chr3R	5075066	5075075
chr3R	5171852	5171861
chr3R	5179548	5179557
chr3R	5219881	5219890
chr3R	5255026	5255035
chr3R	5280661	5280670
chr3R	5318820	5318829
chr3R	5318952	5318961
chr3R	5497940	5497949
chr3R	5530116	5530125
chr3R	5575783	5575792
chr3R	5617217	5617226
chr3R	5661201	5661210
chr3R	5690802	5690811
chr3R	5692823	5692832
chr3R	5707415	5707424
chr3R	5762113	5762122
chr3R	5767688	5767697
chr3R	5795586	5795595
chr3R	5801709	5801718
chr3R	5860816	5860825
chr3R	5900994	5901003
chr3R	5951532	5951541
chr3R	5980453	5980462
chr3R	6010761	6010770
chr3R	6016144	6016153
chr3R	6115914	6115923
chr3R	6265940	6265949
chr3R	6422514	6422523
chr3R	6489652	6489661
chr3R	6494443	6494452
chr3R	6496601	6496610
chr3R	6549523	6549532
chr3R	6576863	6576872
chr3R	6649587	6649596
chr3R	6684272	6684281
chr3R	6900428	6900437
chr3R	6909665	6909674
chr3R	6923344	6923353
chr3R	6925189	6925198
chr3R	6969276	6969285
chr3R	6973919	6973928
chr3R	7008364	7008373
chr3R	7008375	7008384
chr3R	7024105	7024114
chr3R	7049452	7049461
chr3R	7069290	7069299
chr3R	7099009	7099018
chr3R	7204894	7204903
chr3R	7297113	7297122
chr3R	7312321	7312330
chr3R	7343917	7343926
chr3R	7348782	7348791
chr3R	7369451	7369460
chr3R	7378720	7378729
chr3R	7389959	7389968
chr3R	7421683	7421692
chr3R	7490247	7490256
chr3R	7495654	7495663
chr3R	7498952	7498961
chr3R	7654507	7654516
chr3R	7797233	7797242
chr3R	7883756	7883765
chr3R	7969857	7969866
chr3R	8018735	8018744
chr3R	8112542	8112551
chr3R	8113920	8113929
chr3R	8124119	8124128
chr3R	8133219	8133228
chr3R	8376139	8376148
chr3R	8403627	8403636
chr3R	8445188	8445197
chr3R	8487700	8487709
chr3R	8490224	8490233
chr3R	8495003	8495012
chr3R	8631206	8631215
chr3R	8657940	8657949
chr3R	8669747	8669756
chr3R	8701210	8701219
chr3R	8755654	8755663
chr3R	8849716	8849725
chr3R	8851751	8851760
chr3R	8879014	8879023
chr3R	8919090	8919099
chr3R	8967221	8967230
chr3R	8996731	8996740
chr3R	9007935	9007944
chr3R	9044303	9044312
chr3R	9084629	9084638
chr3R	9110768	9110777
chr3R	9115923	9115932
chr3R	9257142	9257151
chr3R	9260424	9260433
chr3R	9261341	9261350
chr3R	9276208	9276217
chr3R	9327315	9327324
chr3R	9335421	9335430
chr3R	9356438	9356447
chr3R	9395406	9395415
chr3R	9466782	9466791
chr3R	9490580	9490589
chr3R	9542946	9542955
chr3R	9550089	9550098
chr3R	9611855	9611864
chr3R	9612118	9612127
chr3R	9628916	9628925
chr3R	9628954	9628963
chr3R	9629428	9629437
chr3R	9707253	9707262
chr3R	9712596	9712605
chr3R	9730033	9730042
chr3R	9736019	9736028
chr3R	9820219	9820228
chr3R	9847104	9847113
chr3R	9879150	9879159
chr3R	9956140	9956149
chr3R	10013762	10013771
chr3R	10055236	10055245
chr3R	10111603	10111612
chr3R	10144884	10144893
chr3R	10182447	10182456
chr3R	10182996	10183005
chr3R	10231553	10231562
chr3R	10252004	10252013
chr3R	10254921	10254930
chr3R	10261781	10261790
chr3R	10283024	10283033
chr3R	10287039	10287048
chr3R	10293526	10293535
chr3R	10295242	10295251
chr3R	10306034	10306043
chr3R	10408611	10408620
chr3R	10422096	10422105
chr3R	10542241	10542250
chr3R	10562533	10562542
chr3R	10569201	10569210
chr3R	10608123	10608132
chr3R	10772156	10772165
chr3R	10834223	10834232
chr3R	10838778	10838787
chr3R	10860869	10860878
chr3R	10872607	10872616
chr3R	10921776	10921785
chr3R	10952656	10952665
chr3R	10956836	10956845
chr3R	10975951	10975960
chr3R	11076261	11076270
chr3R	11115719	11115728
chr3R	11219736	11219745
chr3R	11222054	11222063
chr3R	11244255	11244264
chr3R	11253416	11253425
chr3R	11262738	11262747
chr3R	11285241	11285250
chr3R	11292762	11292771
chr3R	11474875	11474884
chr3R	11513727	11513736
chr3R	11560450	11560459
chr3R	11595572	11595581
chr3R	11780301	11780310
chr3R	11784692	11784701
chr3R	11923725	11923734
chr3R	11938063	11938072
chr3R	11942055	11942064
chr3R	11944412	11944421
chr3R	11953890	11953899
chr3R	11961261	11961270
chr3R	11975350	11975359
chr3R	11975360	11975369
chr3R	12006042	12006051
chr3R	12039191	12039200
chr3R	12098961	12098970
chr3R	12100460	12100469
chr3R	12118818	12118827
chr3R	12125703	12125712
chr3R	12126724	12126733
chr3R	12131010	12131019
chr3R	12218659	12218668
chr3R	12229171	12229180
chr3R	12297868	12297877
chr3R	12389254	12389263
chr3R	12396409	12396418
chr3R	12420291	12420300
chr3R	12433078	12433087
chr3R	12453061	12453070
chr3R	12462885	12462894
chr3R	12491937	12491946
chr3R	12498179	12498188
chr3R	12525655	12525664
chr3R	12532406	12532415
chr3R	12552931	12552940
chr3R	12589821	12589830
chr3R	12608887	12608896
chr3R	12622953	12622962
chr3R	12752928	12752937
chr3R	12791942	12791951
chr3R	12854298	12854307
chr3R	12913613	12913622
chr3R	12936707	12936716
chr3R	12937709	12937718
chr3R	12939185	12939194
chr3R	13008258	13008267
chr3R	13046580	13046589
chr3R	13090943	13090952
chr3R	13186452	13186461
chr3R	13189440	13189449
chr3R	13222895	13222904
chr3R	13253293	13253302
chr3R	13269788	13269797
chr3R	13326043	13326052
chr3R	13456433	13456442
chr3R	13477906	13477915
chr3R	13479751	13479760
chr3R	13479990	13479999
chr3R	13492056	13492065
chr3R	13492515	13492524
chr3R	13492770	13492779
chr3R	13505438	13505447
chr3R	13617859	13617868
chr3R	13702112	13702121
chr3R	13710403	13710412
chr3R	13710445	13710454
chr3R	13714518	13714527
chr3R	13735888	13735897
chr3R	13780034	13780043
chr3R	13814792	13814801
chr3R	13856672	13856681
chr3R	13882701	13882710
chr3R	13906475	13906484
chr3R	13995673	13995682
chr3R	14086642	14086651
chr3R	14090589	14090598
chr3R	14222674	14222683
chr3R	14262051	14262060
chr3R	14267810	14267819
chr3R	14291351	14291360
chr3R	14320173	14320182
chr3R	14321545	14321554
chr3R	14325610	14325619
chr3R	14326791	14326800
chr3R	14328867	14328876
chr3R	14368384	14368393
chr3R	14380023	14380032
chr3R	14393740	14393749
chr3R	14414289	14414298
chr3R	14424807	14424816
chr3R	14532263	14532272
chr3R	14572491	14572500
chr3R	14745216	14745225
chr3R	14883883	14883892
chr3R	14983780	14983789
chr3R	15068090	15068099
chr3R	15080800	15080809
chr3R	15146758	15146767
chr3R	15147774	15147783
chr3R	15149285	15149294
chr3R	15151618	15151627
chr3R	15182602	15182611
chr3R	15186863	15186872
chr3R	15197645	15197654
chr3R	15311980	15311989
chr3R	15409509	15409518
chr3R	15500478	15500487
chr3R	15555867	15555876
chr3R	15586734	15586743
chr3R	15591175	15591184
chr3R	15651476	15651485
chr3R	15714711	15714720
chr3R	15735176	15735185
chr3R	15999392	15999401
chr3R	16109464	16109473
chr3R	16127430	16127439
chr3R	16221223	16221232
chr3R	16230862	16230871
chr3R	16322430	16322439
chr3R	16346618	16346627
chr3R	16518423	16518432
chr3R	16540190	16540199
chr3R	16540200	16540209
chr3R	16581402	16581411
chr3R	16607099	16607108
chr3R	16634637	16634646
chr3R	16685255	16685264
chr3R	16810453	16810462
chr3R	16934257	16934266
chr3R	16938811	16938820
chr3R	16949008	16949017
chr3R	17104113	17104122
chr3R	17167886	17167895
chr3R	17219074	17219083
chr3R	17281932	17281941
chr3R	17316759	17316768
chr3R	17387892	17387901
chr3R	17456070	17456079
chr3R	17505092	17505101
chr3R	17515089	17515098
chr3R	17516104	17516113
chr3R	17516421	17516430
chr3R	17518727	17518736
chr3R	17546846	17546855
chr3R	17674570	17674579
chr3R	17678673	17678682
chr3R	17678829	17678838
chr3R	17755199	17755208
chr3R	17759041	17759050
chr3R	17781677	17781686
chr3R	17821689	17821698
chr3R	17837546	17837555
chr3R	17980180	17980189
chr3R	18036774	18036783
chr3R	18100764	18100773
chr3R	18140758	18140767
chr3R	18228122	18228131
chr3R	18304408	18304417
chr3R	18312225	18312234
chr3R	18393993	18394002
chr3R	18453548	18453557
chr3R	18493091	18493100
chr3R	18798327	18798336
chr3R	18804261	18804270
chr3R	18811193	18811202
chr3R	18932743	18932752
chr3R	18936922	18936931
chr3R	18982614	18982623
chr3R	18999068	18999077
chr3R	19047240	19047249
chr3R	19089780	19089789
chr3R	19105442	19105451
chr3R	19114169	19114178
chr3R	19124117	19124126
chr3R	19167734	19167743
chr3R	19187580	19187589
chr3R	19219763	19219772
chr3R	19265450	19265459
chr3R	19269428	19269437
chr3R	19271002	19271011
chr3R	19276644	19276653
chr3R	19282985	19282994
chr3R	19294222	19294231
chr3R	19296484	19296493
chr3R	19301534	19301543
chr3R	19318983	19318992
chr3R	19319988	19319997
chr3R	19325609	19325618
chr3R	19326148	19326157
chr3R	19352095	19352104
chr3R	19352138	19352147
chr3R	19487067	19487076
chr3R	19495814	19495823
chr3R	19498379	19498388
chr3R	19502003	19502012
chr3R	19519687	19519696
chr3R	19611899	19611908
chr3R	19673268	19673277
chr3R	19802582	19802591
chr3R	19824759	19824768
chr3R	19935677	19935686
chr3R	19996108	19996117
chr3R	20032267	20032276
chr3R	20044529	20044538
chr3R	20092782	20092791
chr3R	20238912	20238921
chr3R	20246533	20246542
chr3R	20246874	20246883
chr3R	20349334	20349343
chr3R	20369199	20369208
chr3R	20385665	20385674
chr3R	20391327	20391336
chr3R	20403164	20403173
chr3R	20529478	20529487
chr3R	20567804	20567813
chr3R	20606767	20606776
chr3R	20616949	20616958
chr3R	20639180	20639189
chr3R	20718204	20718213
chr3R	20764784	20764793
chr3R	20781225	20781234
chr3R	20794600	20794609
chr3R	20808393	20808402
chr3R	20820092	20820101
chr3R	20821294	20821303
chr3R	20822637	20822646
chr3R	20831187	20831196
chr3R	20833219	20833228
chr3R	20984448	20984457
chr3R	21007182	21007191
chr3R	21013560	21013569
chr3R	21030208	21030217
chr3R	21265058	21265067
chr3R	21341854	21341863
chr3R	21432255	21432264
chr3R	21453655	21453664
chr3R	21461323	21461332
chr3R	21464056	21464065
chr3R	21469052	21469061
chr3R	21496461	21496470
chr3R	21543681	21543690
chr3R	21591467	21591476
chr3R	21676990	21676999
chr3R	21712025	21712034
chr3R	21718292	21718301
chr3R	21845993	21846002
chr3R	21931560	21931569
chr3R	22010027	22010036
chr3R	22105205	22105214
chr3R	22128002	22128011
chr3R	22218832	22218841
chr3R	22253829	22253838
chr3R	22256264	22256273
chr3R	22297195	22297204
chr3R	22312204	22312213
chr3R	22383297	22383306
chr3R	22383649	22383658
chr3R	22447738	22447747
chr3R	22472986	22472995
chr3R	22602123	22602132
chr3R	22617676	22617685
chr3R	22646055	22646064
chr3R	22660744	22660753
chr3R	22707684	22707693
chr3R	22717298	22717307
chr3R	22719047	22719056
chr3R	22788780	22788789
chr3R	22998067	22998076
chr3R	23008461	23008470
chr3R	23025894	23025903
chr3R	23050870	23050879
chr3R	23068097	23068106
chr3R	23181074	23181083
chr3R	23182794	23182803
chr3R	23253352	23253361
chr3R	23321753	23321762
chr3R	23421130	23421139
chr3R	23434000	23434009
chr3R	23435307	23435316
chr3R	23510202	23510211
chr3R	23558597	23558606
chr3R	23580042	23580051
chr3R	23593065	23593074
chr3R	23675484	23675493
chr3R	23731640	23731649
chr3R	23823005	23823014
chr3R	23873224	23873233
chr3R	23914446	23914455
chr3R	23925536	23925545
chr3R	23961435	23961444
chr3R	23971877	23971886
chr3R	24064877	24064886
chr3R	24125532	24125541
chr3R	24139116	24139125
chr3R	24236520	24236529
chr3R	24243941	24243950
chr3R	24288097	24288106
chr3R	24315821	24315830
chr3R	24372149	24372158
chr3R	24383459	24383468
chr3R	24383817	24383826
chr3R	24420181	24420190
chr3R	24429108	24429117
chr3R	24429373	24429382
chr3R	24466776	24466785
chr3R	24471401	24471410
chr3R	24561634	24561643
chr3R	24561646	24561655
chr3R	24570055	24570064
chr3R	24713432	24713441
chr3R	24729290	24729299
chr3R	24964631	24964640
chr3R	25032848	25032857
chr3R	25041392	25041401
chr3R	25044121	25044130
chr3R	25083726	25083735
chr3R	25102666	25102675
chr3R	25111378	25111387
chr3R	25123367	25123376
chr3R	25129377	25129386
chr3R	25131182	25131191
chr3R	25134833	25134842
chr3R	25135313	25135322
chr3R	25169916	25169925
chr3R	25207980	25207989
chr3R	25218405	25218414
chr3R	25261452	25261461
chr3R	25274230	25274239
chr3R	25282418	25282427
chr3R	25355622	25355631
chr3R	25369136	25369145
chr3R	25429655	25429664
chr3R	25450700	25450709
chr3R	25471040	25471049
chr3R	25532381	25532390
chr3R	25552226	25552235
chr3R	25592040	25592049
chr3R	25594049	25594058
chr3R	25597895	25597904
chr3R	25670669	25670678
chr3R	25677364	25677373
chr3R	25816428	25816437
chr3R	25916476	25916485
chr3R	25941010	25941019
chr3R	25984582	25984591
chr3R	26028877	26028886
chr3R	26048614	26048623
chr3R	26082787	26082796
chr3R	26094318	26094327
chr3R	26116358	26116367
chr3R	26121725	26121734
chr3R	26122729	26122738
chr3R	26138271	26138280
chr3R	26169838	26169847
chr3R	26195177	26195186
chr3R	26217625	26217634
chr3R	26236182	26236191
chr3R	26242053	26242062
chr3R	26270906	26270915
chr3R	26301393	26301402
chr3R	26381786	26381795
chr3R	26455509	26455518
chr3R	26456316	26456325
chr3R	26534783	26534792
chr3R	26588036	26588045
chr3R	26588244	26588253
chr3R	26591447	26591456
chr3R	26619304	26619313
chr3R	26635502	26635511
chr3R	26648314	26648323
chr3R	26749807	26749816
chr3R	26751497	26751506
chr3R	26794952	26794961
chr3R	27048514	27048523
[truncated: 355 more rows]

## Sheet: Conserved Blue motifs
trackname="Blue_motifs"
chr2L	11222	11231
chr2L	59011	59020
chr2L	61592	61601
chr2L	83273	83282
chr2L	121634	121643
chr2L	124238	124247
chr2L	158211	158220
chr2L	178940	178949
chr2L	238515	238524
chr2L	255020	255029
chr2L	256546	256555
chr2L	305324	305333
chr2L	392669	392678
chr2L	396015	396024
chr2L	411526	411535
chr2L	414313	414322
chr2L	439382	439391
chr2L	456097	456106
chr2L	462309	462318
chr2L	469287	469296
chr2L	496898	496907
chr2L	508120	508129
chr2L	510078	510087
chr2L	530317	530326
chr2L	613919	613928
chr2L	619088	619097
chr2L	669146	669155
chr2L	669987	669996
chr2L	670064	670073
chr2L	679799	679808
chr2L	698127	698136
chr2L	709291	709300
chr2L	710794	710803
chr2L	725109	725118
chr2L	741682	741691
chr2L	744457	744466
chr2L	752344	752353
chr2L	798220	798229
chr2L	803121	803130
chr2L	839541	839550
chr2L	849223	849232
chr2L	868084	868093
chr2L	868121	868130
chr2L	877607	877616
chr2L	888904	888913
chr2L	889580	889589
chr2L	893033	893042
chr2L	904333	904342
chr2L	905620	905629
chr2L	907075	907084
chr2L	908605	908614
chr2L	909799	909808
chr2L	910658	910667
chr2L	914543	914552
chr2L	915742	915751
chr2L	919097	919106
chr2L	934019	934028
chr2L	935568	935577
chr2L	943626	943635
chr2L	972328	972337
chr2L	973136	973145
chr2L	104068	4 1040693
chr2L	104087	5 1040884
chr2L	105112	1 1051130
chr2L	106001	9 1060028
chr2L	106479	6 1064805
chr2L	108036	8 1080377
chr2L	109719	0 1097199
chr2L	110256	7 1102576
chr2L	110276	6 1102775
chr2L	112089	3 1120902
chr2L	112291	2 1122921
chr2L	118453	6 1184545
chr2L	119178	9 1191798
chr2L	119213	5 1192144
chr2L	119723	6 1197245
chr2L	120243	5 1202444
chr2L	124821	3 1248222
chr2L	125262	6 1252635
chr2L	133232	2 1332331
chr2L	133307	4 1333083
chr2L	134570	6 1345715
chr2L	136578	9 1365798
chr2L	137076	3 1370772
chr2L	138307	7 1383086
chr2L	138842	5 1388434
chr2L	138843	9 1388448
chr2L	139316	0 1393169
chr2L	139791	4 1397923
chr2L	143046	5 1430474
chr2L	143292	0 1432929
chr2L	143499	4 1435003
chr2L	145668	9 1456698
chr2L	146165	4 1461663
chr2L	147039	7 1470406
chr2L	147301	8 1473027
chr2L	147675	4 1476763
chr2L	150630	0 1506309
chr2L	154017	7 1540186
chr2L	155004	6 1550055
chr2L	155225	0 1552259
chr2L	155564	1 1555650
chr2L	155854	7 1558556
chr2L	155885	9 1558868
chr2L	157805	4 1578063
chr2L	161613	0 1616139
chr2L	167012	9 1670138
chr2L	167031	6 1670325
chr2L	176491	9 1764928
chr2L	176886	6 1768875
chr2L	184276	7 1842776
chr2L	189755	6 1897565
chr2L	190858	0 1908589
chr2L	191502	0 1915029
chr2L	191524	6 1915255
chr2L	191918	2 1919191
chr2L	192925	6 1929265
chr2L	194927	5 1949284
chr2L	199292	3 1992932
chr2L	201214	5 2012154
chr2L	201555	1 2015560
chr2L	203129	6 2031305
chr2L	203133	5 2031344
chr2L	204522	1 2045230
chr2L	206608	4 2066093
chr2L	207334	8 2073357
chr2L	216253	5 2162544
chr2L	216304	1 2163050
chr2L	216307	4 2163083
chr2L	217457	5 2174584
chr2L	219605	7 2196066
chr2L	230623	0 2306239
chr2L	233026	7 2330276
chr2L	234910	9 2349118
chr2L	235998	6 2359995
chr2L	238199	5 2382004
chr2L	238689	1 2386900
chr2L	239535	4 2395363
chr2L	239575	2 2395761
chr2L	239886	5 2398874
chr2L	240027	1 2400280
chr2L	240304	3 2403052
chr2L	240721	8 2407227
chr2L	242783	2 2427841
chr2L	243292	5 2432934
chr2L	243663	1 2436640
chr2L	243791	9 2437928
chr2L	243952	6 2439535
chr2L	245122	9 2451238
chr2L	248156	4 2481573
chr2L	248193	2 2481941
chr2L	248618	9 2486198
chr2L	250910	0 2509109
chr2L	256961	3 2569622
chr2L	258720	6 2587215
chr2L	259743	1 2597440
chr2L	260607	8 2606087
chr2L	261410	8 2614117
chr2L	262805	7 2628066
chr2L	263082	4 2630833
chr2L	263832	4 2638333
chr2L	264218	9 2642198
chr2L	268621	5 2686224
chr2L	269823	2 2698241
chr2L	272138	8 2721397
chr2L	272192	0 2721929
chr2L	274406	0 2744069
chr2L	275603	5 2756044
chr2L	276239	6 2762405
chr2L	276316	1 2763170
chr2L	276642	7 2766436
chr2L	278062	8 2780637
chr2L	279779	9 2797808
chr2L	282337	4 2823383
chr2L	282338	5 2823394
chr2L	284158	7 2841596
chr2L	285495	1 2854960
chr2L	286669	7 2866706
chr2L	287681	6 2876825
chr2L	295231	7 2952326
chr2L	295939	3 2959402
chr2L	296097	8 2960987
chr2L	298538	4 2985393
chr2L	299012	8 2990137
chr2L	299650	3 2996512
chr2L	303656	0 3036569
chr2L	304572	4 3045733
chr2L	305517	3 3055182
chr2L	305915	7 3059166
chr2L	308989	9 3089908
chr2L	310592	9 3105938
chr2L	310734	5 3107354
chr2L	311463	5 3114644
chr2L	318150	8 3181517
chr2L	329232	5 3292334
chr2L	332207	7 3322086
chr2L	333967	8 3339687
chr2L	334280	3 3342812
chr2L	334351	4 3343523
chr2L	334393	4 3343943
chr2L	335437	0 3354379
chr2L	347970	2 3479711
chr2L	354007	6 3540085
chr2L	357060	8 3570617
chr2L	357498	2 3574991
chr2L	357555	8 3575567
chr2L	358698	5 3586994
chr2L	358783	0 3587839
chr2L	360701	7 3607026
chr2L	361206	8 3612077
chr2L	361325	5 3613264
chr2L	362169	4 3621703
chr2L	362474	1 3624750
chr2L	363692	4 3636933
chr2L	367763	4 3677643
chr2L	369032	8 3690337
chr2L	371543	9 3715448
chr2L	373831	8 3738327
chr2L	373873	8 3738747
chr2L	373876	6 3738775
chr2L	374163	7 3741646
chr2L	374914	5 3749154
chr2L	375009	9 3750108
chr2L	375621	0 3756219
chr2L	377267	0 3772679
chr2L	379276	9 3792778
chr2L	386418	4 3864193
chr2L	388901	8 3889027
chr2L	393252	4 3932533
chr2L	393742	2 3937431
chr2L	395367	5 3953684
chr2L	395798	2 3957991
chr2L	396543	9 3965448
chr2L	398548	9 3985498
chr2L	399793	9 3997948
chr2L	400124	6 4001255
chr2L	404290	8 4042917
chr2L	404435	9 4044368
chr2L	404661	3 4046622
chr2L	405412	6 4054135
chr2L	409108	0 4091089
chr2L	411076	5 4110774
chr2L	411141	3 4111422
chr2L	412767	2 4127681
chr2L	413522	3 4135232
chr2L	413883	7 4138846
chr2L	416903	3 4169042
chr2L	426544	2 4265451
chr2L	426919	4 4269203
chr2L	426943	1 4269440
chr2L	426944	7 4269456
chr2L	429889	2 4298901
chr2L	431188	9 4311898
chr2L	431277	4 4312783
chr2L	432921	5 4329224
chr2L	435806	8 4358077
chr2L	435944	1 4359450
chr2L	437466	1 4374670
chr2L	437686	7 4376876
chr2L	439873	9 4398748
chr2L	441602	7 4416036
chr2L	444712	0 4447129
chr2L	445740	7 4457416
chr2L	447519	3 4475202
chr2L	447578	7 4475796
chr2L	453357	1 4533580
chr2L	455136	0 4551369
chr2L	456673	8 4566747
chr2L	457358	0 4573589
chr2L	457900	4 4579013
chr2L	457903	8 4579047
chr2L	458159	2 4581601
chr2L	462643	3 4626442
chr2L	462967	3 4629682
chr2L	463363	2 4633641
chr2L	463433	8 4634347
chr2L	463895	7 4638966
chr2L	465042	5 4650434
chr2L	465075	2 4650761
chr2L	465126	4 4651273
chr2L	465773	5 4657744
chr2L	465856	8 4658577
chr2L	467151	5 4671524
chr2L	470694	4 4706953
chr2L	470929	1 4709300
chr2L	477000	1 4770010
chr2L	477253	8 4772547
chr2L	477567	8 4775687
chr2L	479949	0 4799499
chr2L	479984	7 4799856
chr2L	479986	9 4799878
chr2L	480328	4 4803293
chr2L	485369	2 4853701
chr2L	487255	5 4872564
chr2L	489396	7 4893976
chr2L	489771	5 4897724
chr2L	489823	9 4898248
chr2L	492858	5 4928594
chr2L	493653	9 4936548
chr2L	499632	7 4996336
chr2L	500301	8 5003027
chr2L	507557	4 5075583
chr2L	510752	7 5107536
chr2L	510854	6 5108555
chr2L	512792	5 5127934
chr2L	516496	3 5164972
chr2L	520694	6 5206955
chr2L	520936	4 5209373
chr2L	528874	0 5288749
chr2L	529603	8 5296047
chr2L	529703	9 5297048
chr2L	529777	0 5297779
chr2L	529867	9 5298688
chr2L	529878	2 5298791
chr2L	529905	1 5299060
chr2L	529960	4 5299613
chr2L	530604	9 5306058
chr2L	530695	4 5306963
chr2L	530781	9 5307828
chr2L	532764	8 5327657
chr2L	532844	7 5328456
chr2L	532939	9 5329408
chr2L	532952	4 5329533
chr2L	534001	8 5340027
chr2L	534642	3 5346432
chr2L	535109	4 5351103
chr2L	536042	5 5360434
chr2L	536201	6 5362025
chr2L	538423	1 5384240
chr2L	539285	3 5392862
chr2L	539836	5 5398374
chr2L	540193	4 5401943
chr2L	542159	1 5421600
chr2L	543127	9 5431288
chr2L	544586	2 5445871
chr2L	545691	5 5456924
chr2L	545974	5 5459754
chr2L	546422	2 5464231
chr2L	547292	4 5472933
chr2L	547975	3 5479762
chr2L	548242	4 5482433
chr2L	549542	7 5495436
chr2L	550227	0 5502279
chr2L	550295	8 5502967
chr2L	561259	7 5612606
chr2L	561518	1 5615190
chr2L	562150	6 5621515
chr2L	565340	9 5653418
chr2L	567130	8 5671317
chr2L	574258	8 5742597
chr2L	588055	2 5880561
chr2L	589690	3 5896912
chr2L	590004	3 5900052
chr2L	590164	2 5901651
chr2L	592520	6 5925215
chr2L	593246	5 5932474
chr2L	593581	3 5935822
chr2L	597392	7 5973936
chr2L	597393	8 5973947
chr2L	599782	6 5997835
chr2L	603109	4 6031103
chr2L	605122	7 6051236
chr2L	605415	7 6054166
chr2L	608701	7 6087026
chr2L	618504	9 6185058
chr2L	618987	0 6189879
chr2L	621230	6 6212315
chr2L	626470	6 6264715
chr2L	627124	7 6271256
chr2L	628079	2 6280801
chr2L	629913	8 6299147
chr2L	640432	3 6404332
chr2L	647055	2 6470561
chr2L	648038	3 6480392
chr2L	649984	3 6499852
chr2L	651640	3 6516412
chr2L	654077	3 6540782
chr2L	657403	8 6574047
chr2L	659442	1 6594430
chr2L	661987	9 6619888
chr2L	662624	9 6626258
chr2L	663662	9 6636638
chr2L	665262	4 6652633
chr2L	668975	9 6689768
chr2L	669277	0 6692779
chr2L	671068	5 6710694
chr2L	671420	0 6714209
chr2L	673090	2 6730911
chr2L	674175	2 6741761
chr2L	674715	5 6747164
chr2L	677203	0 6772039
chr2L	677543	0 6775439
chr2L	677755	1 6777560
chr2L	678007	7 6780086
chr2L	682493	3 6824942
chr2L	682796	6 6827975
chr2L	684262	1 6842630
chr2L	684583	9 6845848
chr2L	688350	9 6883518
chr2L	689192	8 6891937
chr2L	689471	4 6894723
chr2L	692239	5 6922404
chr2L	692243	1 6922440
chr2L	692469	4 6924703
chr2L	695127	2 6951281
chr2L	698343	5 6983444
chr2L	698514	8 6985157
chr2L	698662	9 6986638
chr2L	700174	6 7001755
chr2L	700788	4 7007893
chr2L	702518	5 7025194
chr2L	702684	5 7026854
chr2L	703510	5 7035114
chr2L	703688	1 7036890
chr2L	704182	4 7041833
chr2L	707359	6 7073605
chr2L	707854	2 7078551
chr2L	710421	9 7104228
chr2L	711746	2 7117471
chr2L	712091	6 7120925
chr2L	712771	7 7127726
chr2L	713767	9 7137688
chr2L	716531	9 7165328
chr2L	722172	6 7221735
chr2L	725285	0 7252859
chr2L	725645	6 7256465
chr2L	726903	1 7269040
chr2L	727220	2 7272211
chr2L	728901	9 7289028
chr2L	730801	4 7308023
chr2L	731375	9 7313768
chr2L	731671	2 7316721
chr2L	732982	0 7329829
chr2L	733665	5 7336664
chr2L	736001	5 7360024
chr2L	737572	0 7375729
chr2L	740668	9 7406698
chr2L	740835	5 7408364
chr2L	746818	9 7468198
chr2L	748793	8 7487947
chr2L	750035	9 7500368
chr2L	750544	4 7505453
chr2L	752802	8 7528037
chr2L	753865	7 7538666
chr2L	756266	3 7562672
chr2L	758880	5 7588814
chr2L	759748	5 7597494
chr2L	760034	2 7600351
chr2L	760055	4 7600563
chr2L	760363	1 7603640
chr2L	760826	0 7608269
chr2L	762465	2 7624661
chr2L	763512	8 7635137
chr2L	765292	7 7652936
chr2L	767245	8 7672467
chr2L	774996	7 7749976
chr2L	776352	4 7763533
chr2L	776786	5 7767874
chr2L	782185	8 7821867
chr2L	785917	0 7859179
chr2L	786393	0 7863939
chr2L	788059	9 7880608
chr2L	790521	6 7905225
chr2L	791628	8 7916297
chr2L	809577	4 8095783
chr2L	815464	7 8154656
chr2L	816204	7 8162056
chr2L	817738	5 8177394
chr2L	819572	1 8195730
chr2L	820239	0 8202399
chr2L	820880	7 8208816
chr2L	821857	6 8218585
chr2L	823741	7 8237426
chr2L	824977	7 8249786
chr2L	825787	8 8257887
chr2L	825993	5 8259944
chr2L	827080	3 8270812
chr2L	827414	8 8274157
chr2L	828160	4 8281613
chr2L	828657	5 8286584
chr2L	829290	2 8292911
chr2L	831508	2 8315091
chr2L	838664	5 8386654
chr2L	840290	7 8402916
chr2L	840427	9 8404288
chr2L	843030	8 8430317
chr2L	843900	1 8439010
chr2L	846884	2 8468851
chr2L	857966	5 8579674
chr2L	864137	2 8641381
chr2L	865058	1 8650590
chr2L	865769	1 8657700
chr2L	866549	3 8665502
chr2L	870864	5 8708654
chr2L	874460	8 8744617
chr2L	875405	7 8754066
chr2L	880699	6 8807005
chr2L	881421	6 8814225
chr2L	881560	2 8815611
chr2L	883448	6 8834495
chr2L	885386	7 8853876
chr2L	886835	1 8868360
chr2L	887402	1 8874030
chr2L	888250	9 8882518
chr2L	889912	5 8899134
chr2L	889916	9 8899178
chr2L	890518	3 8905192
chr2L	890940	5 8909414
chr2L	891540	0 8915409
chr2L	892087	3 8920882
chr2L	893165	0 8931659
chr2L	898313	8 8983147
chr2L	901243	8 9012447
chr2L	902010	5 9020114
chr2L	903784	9 9037858
chr2L	905475	0 9054759
chr2L	906054	0 9060549
chr2L	907826	9 9078278
chr2L	911893	2 9118941
chr2L	911986	4 9119873
chr2L	912301	2 9123021
chr2L	913877	1 9138780
chr2L	919371	0 9193719
chr2L	919586	3 9195872
chr2L	922324	2 9223251
chr2L	924680	4 9246813
chr2L	925242	7 9252436
chr2L	930370	3 9303712
chr2L	931396	2 9313971
chr2L	931681	5 9316824
chr2L	933344	1 9333450
chr2L	933896	4 9338973
chr2L	935468	6 9354695
chr2L	936411	2 9364121
chr2L	937776	8 9377777
chr2L	939177	0 9391779
chr2L	941207	0 9412079
chr2L	942555	4 9425563
chr2L	945207	8 9452087
chr2L	945680	2 9456811
chr2L	945883	3 9458842
chr2L	945991	8 9459927
chr2L	950187	1 9501880
chr2L	952481	6 9524825
chr2L	952541	0 9525419
chr2L	958315	4 9583163
chr2L	960145	8 9601467
chr2L	960387	9 9603888
chr2L	960974	3 9609752
chr2L	961378	3 9613792
chr2L	968859	9 9688608
chr2L	970272	2 9702731
chr2L	971568	0 9715689
chr2L	971908	9 9719098
chr2L	971929	9 9719308
chr2L	972829	0 9728299
chr2L	973267	2 9732681
chr2L	973268	4 9732693
chr2L	974531	5 9745324
chr2L	978314	2 9783151
chr2L	978315	9 9783168
chr2L	980842	4 9808433
chr2L	981494	0 9814949
chr2L	981505	0 9815059
chr2L	981928	9 9819298
chr2L	983278	0 9832789
chr2L	984437	3 9844382
chr2L	993579	0 9935799
chr2L	993724	5 9937254
chr2L	998329	1 9983300
chr2L	998881	6 9988825
chr2L	998986	0 9989869
chr2L	999465	5 9994664
chr2L	100416	57 10041666
chr2L	100584	52 10058461
chr2L	101063	75 10106384
chr2L	101143	52 10114361
chr2L	101250	53 10125062
chr2L	101639	67 10163976
chr2L	102011	10 10201119
chr2L	102549	45 10254954
chr2L	102740	80 10274089
chr2L	103259	40 10325949
chr2L	104179	38 10417947
chr2L	104322	83 10432292
chr2L	104334	52 10433461
chr2L	104595	58 10459567
chr2L	104672	02 10467211
chr2L	104856	61 10485670
chr2L	104864	99 10486508
chr2L	105040	92 10504101
chr2L	105399	20 10539929
chr2L	105588	10 10558819
chr2L	106203	94 10620403
chr2L	106647	12 10664721
chr2L	106734	08 10673417
chr2L	106770	20 10677029
chr2L	106900	21 10690030
chr2L	106918	25 10691834
chr2L	107015	71 10701580
chr2L	107021	93 10702202
chr2L	107322	08 10732217
chr2L	107560	89 10756098
chr2L	107638	43 10763852
chr2L	107689	55 10768964
chr2L	107728	76 10772885
chr2L	107795	61 10779570
chr2L	107916	11 10791620
chr2L	107916	21 10791630
chr2L	108355	81 10835590
chr2L	109180	09 10918018
chr2L	109332	10 10933219
chr2L	109919	82 10991991
chr2L	110421	97 11042206
chr2L	110473	13 11047322
chr2L	110687	96 11068805
chr2L	111087	00 11108709
chr2L	111876	48 11187657
chr2L	112075	16 11207525
chr2L	112280	51 11228060
chr2L	112296	72 11229681
chr2L	112415	04 11241513
chr2L	112512	21 11251230
chr2L	113198	74 11319883
chr2L	113261	35 11326144
chr2L	113267	76 11326785
chr2L	113314	70 11331479
chr2L	113386	80 11338689
chr2L	113465	19 11346528
chr2L	114050	76 11405085
chr2L	114058	86 11405895
chr2L	114409	79 11440988
chr2L	114575	50 11457559
chr2L	114575	65 11457574
chr2L	114755	65 11475574
chr2L	114823	73 11482382
chr2L	115029	55 11502964
chr2L	115517	20 11551729
chr2L	115566	85 11556694
chr2L	115584	44 11558453
chr2L	115730	97 11573106
chr2L	116015	30 11601539
chr2L	116163	89 11616398
chr2L	116451	12 11645121
chr2L	116596	11 11659620
chr2L	116805	30 11680539
chr2L	116978	89 11697898
chr2L	117304	14 11730423
chr2L	117439	75 11743984
chr2L	118146	50 11814659
chr2L	118350	97 11835106
chr2L	118488	15 11848824
chr2L	118777	93 11877802
chr2L	118905	81 11890590
chr2L	119010	13 11901022
chr2L	119164	88 11916497
chr2L	119183	58 11918367
chr2L	119408	96 11940905
chr2L	119469	45 11946954
chr2L	120012	09 12001218
chr2L	120022	51 12002260
chr2L	120656	49 12065658
chr2L	120858	59 12085868
chr2L	120869	45 12086954
chr2L	120903	57 12090366
chr2L	120973	85 12097394
chr2L	121224	36 12122445
chr2L	121235	16 12123525
chr2L	121409	08 12140917
chr2L	121437	97 12143806
chr2L	121592	51 12159260
chr2L	121926	24 12192633
chr2L	121927	69 12192778
chr2L	122016	64 12201673
chr2L	122055	77 12205586
chr2L	122067	79 12206788
chr2L	122271	66 12227175
chr2L	122373	02 12237311
chr2L	122744	42 12274451
chr2L	122804	54 12280463
chr2L	122932	56 12293265
chr2L	123234	72 12323481
chr2L	123367	51 12336760
chr2L	123599	47 12359956
chr2L	123653	05 12365314
chr2L	123718	49 12371858
chr2L	124109	35 12410944
chr2L	124396	75 12439684
chr2L	124700	57 12470066
chr2L	124757	98 12475807
chr2L	124873	17 12487326
chr2L	124950	65 12495074
chr2L	125462	75 12546284
chr2L	125782	44 12578253
chr2L	126062	49 12606258
chr2L	126082	18 12608227
chr2L	126100	99 12610108
chr2L	126148	47 12614856
chr2L	126209	39 12620948
chr2L	126349	97 12635006
chr2L	126386	96 12638705
chr2L	126469	12 12646921
chr2L	126665	54 12666563
chr2L	126792	70 12679279
chr2L	126831	45 12683154
chr2L	126907	50 12690759
chr2L	127057	39 12705748
chr2L	127454	90 12745499
chr2L	127504	09 12750418
chr2L	127519	77 12751986
chr2L	127553	88 12755397
chr2L	127727	59 12772768
chr2L	128340	78 12834087
chr2L	128412	34 12841243
chr2L	128538	97 12853906
chr2L	128694	53 12869462
chr2L	129537	55 12953764
chr2L	129781	33 12978142
chr2L	129953	56 12995365
chr2L	130273	56 13027365
chr2L	130273	95 13027404
chr2L	130454	92 13045501
chr2L	130619	41 13061950
chr2L	130798	20 13079829
chr2L	130819	75 13081984
chr2L	130823	98 13082407
chr2L	130933	20 13093329
chr2L	131376	46 13137655
chr2L	131753	95 13175404
chr2L	132273	71 13227380
chr2L	132540	49 13254058
chr2L	132641	44 13264153
chr2L	132662	67 13266276
chr2L	132701	54 13270163
chr2L	132701	75 13270184
chr2L	132707	65 13270774
chr2L	132746	36 13274645
chr2L	132837	97 13283806
chr2L	133061	11 13306120
chr2L	133806	19 13380628
chr2L	133950	88 13395097
chr2L	134472	63 13447272
chr2L	134616	28 13461637
chr2L	134617	33 13461742
chr2L	134782	23 13478232
chr2L	134851	53 13485162
chr2L	134973	19 13497328
chr2L	135144	23 13514432
chr2L	135221	79 13522188
chr2L	136447	24 13644733
chr2L	136914	96 13691505
chr2L	136920	93 13692102
chr2L	136930	33 13693042
chr2L	137066	74 13706683
chr2L	137730	29 13773038
chr2L	137992	60 13799269
chr2L	138378	44 13837853
chr2L	138855	14 13885523
chr2L	138861	21 13886130
chr2L	138882	96 13888305
chr2L	138946	68 13894677
chr2L	138949	46 13894955
chr2L	138958	70 13895879
chr2L	139013	90 13901399
chr2L	139026	70 13902679
chr2L	139031	86 13903195
chr2L	139260	61 13926070
chr2L	139367	87 13936796
chr2L	139371	59 13937168
chr2L	139434	49 13943458
chr2L	139464	46 13946455
chr2L	139524	55 13952464
chr2L	139573	10 13957319
chr2L	139974	19 13997428
chr2L	140368	94 14036903
chr2L	140656	27 14065636
chr2L	140660	61 14066070
chr2L	140676	54 14067663
chr2L	140693	73 14069382
chr2L	140716	30 14071639
chr2L	140885	84 14088593
chr2L	141153	61 14115370
chr2L	141153	74 14115383
chr2L	141184	98 14118507
chr2L	141247	63 14124772
chr2L	141264	41 14126450
chr2L	141268	19 14126828
chr2L	141344	85 14134494
chr2L	141440	33 14144042
chr2L	141563	84 14156393
chr2L	141564	33 14156442
chr2L	141808	28 14180837
chr2L	141821	24 14182133
chr2L	141873	44 14187353
chr2L	141992	10 14199219
chr2L	142039	66 14203975
chr2L	142174	97 14217506
chr2L	142361	48 14236157
chr2L	142391	86 14239195
chr2L	142431	98 14243207
chr2L	142482	19 14248228
chr2L	142512	63 14251272
chr2L	142537	60 14253769
chr2L	142691	65 14269174
chr2L	142942	82 14294291
chr2L	142994	49 14299458
chr2L	143029	98 14303007
chr2L	143037	96 14303805
chr2L	143536	02 14353611
chr2L	143799	04 14379913
chr2L	143894	45 14389454
chr2L	144189	13 14418922
chr2L	144316	36 14431645
chr2L	144330	18 14433027
chr2L	144413	91 14441400
chr2L	144642	48 14464257
chr2L	145369	30 14536939
chr2L	145379	80 14537989
chr2L	145841	31 14584140
chr2L	146071	77 14607186
chr2L	146076	66 14607675
chr2L	146353	62 14635371
chr2L	146416	20 14641629
chr2L	146418	54 14641863
chr2L	146422	59 14642268
chr2L	146425	35 14642544
chr2L	146536	53 14653662
chr2L	146536	64 14653673
chr2L	146652	99 14665308
chr2L	146875	99 14687608
chr2L	146961	21 14696130
chr2L	147012	67 14701276
chr2L	147493	03 14749312
chr2L	147514	75 14751484
chr2L	148382	31 14838240
chr2L	148784	33 14878442
chr2L	148947	83 14894792
chr2L	149439	37 14943946
chr2L	149596	50 14959659
chr2L	149830	80 14983089
chr2L	150159	12 15015921
chr2L	150386	43 15038652
chr2L	150414	55 15041464
chr2L	150441	87 15044196
chr2L	150564	23 15056432
chr2L	150653	63 15065372
chr2L	150989	32 15098941
chr2L	151200	73 15120082
chr2L	151201	95 15120204
chr2L	151527	27 15152736
chr2L	151607	28 15160737
chr2L	151954	77 15195486
chr2L	152142	36 15214245
chr2L	152460	26 15246035
chr2L	152684	96 15268505
chr2L	152729	44 15272953
chr2L	152754	65 15275474
chr2L	152756	41 15275650
chr2L	152765	19 15276528
chr2L	152824	71 15282480
chr2L	152888	28 15288837
chr2L	152907	01 15290710
chr2L	153011	02 15301111
chr2L	153071	79 15307188
chr2L	153079	30 15307939
chr2L	153129	55 15312964
chr2L	153460	39 15346048
chr2L	153464	06 15346415
chr2L	153512	02 15351211
chr2L	153542	42 15354251
chr2L	153560	84 15356093
chr2L	153754	48 15375457
chr2L	153792	88 15379297
chr2L	154132	38 15413247
chr2L	154141	29 15414138
chr2L	154152	41 15415250
chr2L	154194	53 15419462
chr2L	154281	18 15428127
chr2L	154578	12 15457821
chr2L	154579	93 15458002
chr2L	154708	30 15470839
chr2L	154727	48 15472757
chr2L	154839	99 15484008
chr2L	155485	73 15548582
chr2L	155518	18 15551827
chr2L	156189	65 15618974
chr2L	156191	64 15619173
chr2L	156233	22 15623331
chr2L	156253	74 15625383
chr2L	157038	04 15703813
chr2L	157421	57 15742166
chr2L	157421	71 15742180
chr2L	157450	99 15745108
chr2L	157494	22 15749431
chr2L	157772	92 15777301
chr2L	157820	89 15782098
chr2L	159111	08 15911117
chr2L	159188	72 15918881
chr2L	159321	17 15932126
chr2L	159397	08 15939717
chr2L	159871	65 15987174
chr2L	159884	07 15988416
chr2L	159960	30 15996039
chr2L	160558	91 16055900
chr2L	161104	17 16110426
chr2L	161252	30 16125239
chr2L	161833	27 16183336
chr2L	162085	14 16208523
chr2L	162094	24 16209433
chr2L	162477	52 16247761
chr2L	162744	34 16274443
chr2L	163007	47 16300756
chr2L	163126	30 16312639
chr2L	163163	03 16316312
chr2L	163184	41 16318450
chr2L	163823	47 16382356
chr2L	164166	53 16416662
chr2L	164203	30 16420339
chr2L	164324	10 16432419
chr2L	164738	47 16473856
chr2L	165037	31 16503740
chr2L	165094	58 16509467
chr2L	165586	19 16558628
chr2L	165587	09 16558718
chr2L	165889	66 16588975
chr2L	165981	16 16598125
chr2L	166176	81 16617690
chr2L	166232	40 16623249
chr2L	166443	64 16644373
chr2L	166456	84 16645693
chr2L	167667	43 16766752
chr2L	167780	51 16778060
chr2L	167828	35 16782844
chr2L	167870	31 16787040
chr2L	168043	74 16804383
chr2L	168120	48 16812057
chr2L	169463	13 16946322
chr2L	169716	18 16971627
chr2L	169718	93 16971902
chr2L	169885	02 16988511
chr2L	169959	13 16995922
chr2L	170026	87 17002696
chr2L	170109	01 17010910
chr2L	170363	51 17036360
chr2L	171918	96 17191905
chr2L	172025	56 17202565
chr2L	172461	94 17246203
chr2L	172486	99 17248708
chr2L	172522	07 17252216
chr2L	173552	13 17355222
chr2L	173813	38 17381347
chr2L	173908	23 17390832
chr2L	173944	48 17394457
chr2L	174037	44 17403753
chr2L	174045	46 17404555
chr2L	174085	71 17408580
chr2L	174118	78 17411887
chr2L	174188	25 17418834
chr2L	174299	38 17429947
chr2L	174922	90 17492299
chr2L	174925	14 17492523
chr2L	174937	52 17493761
chr2L	174950	89 17495098
chr2L	175021	56 17502165
chr2L	175121	64 17512173
chr2L	175446	62 17544671
chr2L	176048	60 17604869
chr2L	176502	08 17650217
chr2L	176687	78 17668787
chr2L	177001	92 17700201
chr2L	177497	02 17749711
chr2L	177511	19 17751128
chr2L	177794	84 17779493
chr2L	178192	18 17819227
chr2L	178299	48 17829957
chr2L	178308	86 17830895
chr2L	178512	30 17851239
chr2L	178632	93 17863302
chr2L	178743	65 17874374
chr2L	178748	46 17874855
chr2L	178749	08 17874917
chr2L	178880	47 17888056
chr2L	178929	54 17892963
chr2L	178971	09 17897118
chr2L	180492	71 18049280
chr2L	180670	96 18067105
chr2L	180952	81 18095290
chr2L	180957	38 18095747
chr2L	180963	54 18096363
chr2L	181016	74 18101683
chr2L	181228	14 18122823
chr2L	181459	55 18145964
chr2L	182044	40 18204449
chr2L	182200	36 18220045
chr2L	182364	56 18236465
chr2L	182670	78 18267087
chr2L	182766	96 18276705
chr2L	182780	24 18278033
chr2L	183119	90 18311999
chr2L	183295	10 18329519
chr2L	183367	02 18336711
chr2L	183368	00 18336809
chr2L	183434	58 18343467
chr2L	183486	49 18348658
chr2L	183524	87 18352496
chr2L	183549	14 18354923
chr2L	183664	09 18366418
chr2L	183823	64 18382373
chr2L	183863	24 18386333
chr2L	183882	38 18388247
chr2L	184152	01 18415210
chr2L	184556	74 18455683
chr2L	184687	09 18468718
chr2L	184698	79 18469888
chr2L	184720	95 18472104
chr2L	184745	16 18474525
chr2L	184805	94 18480603
chr2L	185301	23 18530132
chr2L	185491	22 18549131
chr2L	185876	49 18587658
chr2L	185978	66 18597875
chr2L	186395	27 18639536
chr2L	186414	57 18641466
chr2L	186810	63 18681072
chr2L	187095	56 18709565
chr2L	187551	35 18755144
chr2L	187566	11 18756620
chr2L	187840	20 18784029
chr2L	187874	75 18787484
chr2L	188060	20 18806029
chr2L	188109	68 18810977
chr2L	188554	89 18855498
chr2L	188582	92 18858301
chr2L	188724	54 18872463
chr2L	189054	65 18905474
chr2L	189056	19 18905628
chr2L	189500	61 18950070
chr2L	189613	37 18961346
chr2L	189627	85 18962794
chr2L	190130	36 19013045
chr2L	190173	69 19017378
chr2L	190428	21 19042830
chr2L	190462	28 19046237
chr2L	190900	18 19090027
chr2L	191249	01 19124910
chr2L	191255	53 19125562
chr2L	191314	55 19131464
chr2L	192122	05 19212214
chr2L	192485	33 19248542
chr2L	192485	54 19248563
chr2L	192511	53 19251162
chr2L	192547	93 19254802
chr2L	192982	15 19298224
chr2L	193870	32 19387041
chr2L	193936	64 19393673
chr2L	194037	01 19403710
chr2L	194435	29 19443538
chr2L	194482	38 19448247
chr2L	194589	79 19458988
chr2L	194893	64 19489373
chr2L	195049	56 19504965
chr2L	195080	59 19508068
chr2L	195381	22 19538131
chr2L	195751	27 19575136
chr2L	196159	26 19615935
chr2L	196159	40 19615949
chr2L	196373	91 19637400
chr2L	196906	42 19690651
chr2L	197025	04 19702513
chr2L	197833	72 19783381
chr2L	197847	85 19784794
chr2L	198019	83 19801992
chr2L	198401	69 19840178
chr2L	198431	17 19843126
chr2L	198806	61 19880670
chr2L	198975	52 19897561
chr2L	199277	53 19927762
chr2L	199937	29 19993738
chr2L	200013	73 20001382
chr2L	200850	63 20085072
chr2L	200895	54 20089563
chr2L	203134	60 20313469
chr2L	203153	93 20315402
chr2L	203175	69 20317578
chr2L	203182	23 20318232
chr2L	203193	62 20319371
chr2L	203485	61 20348570
chr2L	203764	30 20376439
chr2L	203982	68 20398277
chr2L	204323	63 20432372
chr2L	205285	16 20528525
chr2L	205522	25 20552234
chr2L	205737	49 20573758
chr2L	206120	45 20612054
chr2L	206137	02 20613711
chr2L	206244	55 20624464
chr2L	206440	21 20644030
chr2L	206574	01 20657410
chr2L	206600	49 20660058
chr2L	206630	18 20663027
chr2L	206723	69 20672378
chr2L	206969	50 20696959
chr2L	207004	82 20700491
chr2L	207680	90 20768099
chr2L	207949	93 20795002
chr2L	208482	02 20848211
chr2L	209586	01 20958610
chr2L	209606	34 20960643
chr2L	209626	97 20962706
chr2L	209822	05 20982214
chr2L	209887	30 20988739
chr2L	210159	77 21015986
chr2L	210982	66 21098275
chr2L	211482	22 21148231
chr2L	211638	20 21163829
chr2L	211766	88 21176697
chr2L	211771	56 21177165
chr2L	212101	92 21210201
chr2L	212238	74 21223883
chr2L	212277	62 21227771
chr2L	212378	66 21237875
chr2L	216605	48 21660557
chr2L	216805	50 21680559
chr2L	217682	88 21768297
chr2L	218231	91 21823200
chr2L	219660	91 21966100
chr2L	219682	70 21968279
chr2L	220246	60 22024669
chr2L	220343	27 22034336
chr2R	107181	6 1071825
chr2R	143611	7 1436126
chr2R	168026	5 1680274
chr2R	174125	5 1741264
chr2R	188886	7 1888876
chr2R	189536	5 1895374
chr2R	197168	6 1971695
chr2R	199627	9 1996288
chr2R	200186	0 2001869
chr2R	200274	1 2002750
chr2R	200275	1 2002760
chr2R	200656	4 2006573
chr2R	207735	2 2077361
chr2R	208053	8 2080547
chr2R	208141	3 2081422
chr2R	208404	7 2084056
chr2R	209312	8 2093137
chr2R	210073	8 2100747
chr2R	244480	4 2444813
chr2R	248616	0 2486169
chr2R	249760	4 2497613
chr2R	257554	7 2575556
chr2R	258823	4 2588243
chr2R	261088	9 2610898
chr2R	261228	3 2612292
chr2R	261871	1 2618720
chr2R	265577	0 2655779
chr2R	266252	6 2662535
chr2R	275345	2 2753461
chr2R	283010	0 2830109
chr2R	286482	9 2864838
chr2R	290071	8 2900727
chr2R	293729	4 2937303
chr2R	296172	4 2961733
chr2R	297198	0 2971989
chr2R	298147	3 2981482
chr2R	299175	8 2991767
chr2R	299755	6 2997565
chr2R	299884	0 2998849
chr2R	300533	4 3005343
chr2R	302540	9 3025418
chr2R	303468	8 3034697
chr2R	304791	7 3047926
chr2R	306007	9 3060088
chr2R	306264	0 3062649
chr2R	308106	4 3081073
chr2R	308282	2 3082831
chr2R	308918	1 3089190
chr2R	311628	5 3116294
chr2R	318084	1 3180850
chr2R	319523	1 3195240
chr2R	321976	9 3219778
chr2R	324951	4 3249523
chr2R	326255	2 3262561
chr2R	335266	5 3352674
chr2R	337452	2 3374531
chr2R	346572	1 3465730
chr2R	346636	0 3466369
chr2R	348205	0 3482059
chr2R	352001	8 3520027
chr2R	352591	7 3525926
chr2R	352652	7 3526536
chr2R	353886	3 3538872
chr2R	357572	4 3575733
chr2R	358029	6 3580305
chr2R	358907	2 3589081
chr2R	363163	9 3631648
chr2R	365675	5 3656764
chr2R	368203	3 3682042
chr2R	377199	5 3772004
chr2R	379287	9 3792888
chr2R	385827	5 3858284
chr2R	392405	7 3924066
chr2R	394816	4 3948173
chr2R	398639	2 3986401
chr2R	400507	5 4005084
chr2R	400708	0 4007089
chr2R	402004	5 4020054
chr2R	402944	8 4029457
chr2R	406004	1 4060050
chr2R	407568	8 4075697
chr2R	409453	2 4094541
chr2R	410439	3 4104402
chr2R	412860	2 4128611
chr2R	414148	6 4141495
chr2R	414579	2 4145801
chr2R	414971	6 4149725
chr2R	416500	9 4165018
chr2R	417648	4 4176493
chr2R	418364	0 4183649
chr2R	419906	7 4199076
chr2R	420381	4 4203823
chr2R	421073	4 4210743
chr2R	422748	0 4227489
chr2R	423746	8 4237477
chr2R	427246	0 4272469
chr2R	427573	8 4275747
chr2R	434258	1 4342590
chr2R	447136	6 4471375
chr2R	448260	4 4482613
chr2R	448500	4 4485013
chr2R	450561	2 4505621
chr2R	452205	4 4522063
chr2R	452259	1 4522600
chr2R	452723	7 4527246
chr2R	454252	2 4542531
chr2R	456910	7 4569116
chr2R	460620	6 4606215
chr2R	462435	1 4624360
chr2R	462731	1 4627320
chr2R	462732	5 4627334
chr2R	463010	8 4630117
chr2R	463701	2 4637021
chr2R	464342	1 4643430
chr2R	465492	1 4654930
chr2R	466061	7 4660626
chr2R	471189	6 4711905
chr2R	472785	7 4727866
chr2R	473336	4 4733373
chr2R	474473	4 4744743
chr2R	475530	9 4755318
chr2R	477369	8 4773707
chr2R	484161	3 4841622
chr2R	486331	0 4863319
chr2R	487018	9 4870198
chr2R	487020	3 4870212
chr2R	487475	9 4874768
chr2R	487490	6 4874915
chr2R	487612	3 4876132
chr2R	487632	5 4876334
chr2R	487716	4 4877173
chr2R	488727	0 4887279
chr2R	488952	0 4889529
chr2R	488977	3 4889782
chr2R	489094	5 4890954
chr2R	489229	9 4892308
chr2R	489358	1 4893590
chr2R	489708	4 4897093
chr2R	489733	3 4897342
chr2R	489889	6 4898905
chr2R	489939	7 4899406
chr2R	491260	7 4912616
chr2R	493524	0 4935249
chr2R	494765	8 4947667
chr2R	498040	4 4980413
chr2R	500516	1 5005170
chr2R	501735	6 5017365
chr2R	506861	5 5068624
chr2R	510904	3 5109052
chr2R	514576	3 5145772
chr2R	515642	1 5156430
chr2R	516160	1 5161610
chr2R	520245	3 5202462
chr2R	526396	1 5263970
chr2R	528554	6 5285555
chr2R	531274	9 5312758
chr2R	531807	8 5318087
chr2R	532420	7 5324216
chr2R	533965	5 5339664
chr2R	535458	0 5354589
chr2R	541355	9 5413568
chr2R	542434	7 5424356
chr2R	543936	8 5439377
chr2R	543995	3 5439962
chr2R	544103	5 5441044
chr2R	546514	4 5465153
chr2R	553065	3 5530662
chr2R	553635	4 5536363
chr2R	555408	6 5554095
chr2R	555724	9 5557258
chr2R	556757	4 5567583
chr2R	557691	7 5576926
chr2R	559131	9 5591328
chr2R	559159	0 5591599
chr2R	566741	7 5667426
chr2R	566750	1 5667510
chr2R	568465	4 5684663
chr2R	569924	6 5699255
chr2R	572047	1 5720480
chr2R	581743	7 5817446
chr2R	582568	5 5825694
chr2R	583227	2 5832281
chr2R	586570	4 5865713
chr2R	591522	0 5915229
chr2R	592452	7 5924536
chr2R	595641	8 5956427
chr2R	596153	0 5961539
chr2R	599175	8 5991767
chr2R	603640	0 6036409
chr2R	606314	0 6063149
chr2R	609287	9 6092888
chr2R	610196	4 6101973
chr2R	610807	5 6108084
chr2R	610937	0 6109379
chr2R	612361	3 6123622
chr2R	612503	3 6125042
chr2R	612592	9 6125938
chr2R	612594	6 6125955
chr2R	618975	4 6189763
chr2R	637132	3 6371332
chr2R	638165	0 6381659
chr2R	638254	3 6382552
chr2R	639321	3 6393222
chr2R	639915	7 6399166
chr2R	643187	0 6431879
chr2R	645606	8 6456077
chr2R	646836	2 6468371
chr2R	647162	3 6471632
chr2R	647285	8 6472867
chr2R	648833	6 6488345
chr2R	649328	8 6493297
chr2R	650084	7 6500856
chr2R	650256	0 6502569
chr2R	653454	2 6534551
chr2R	653846	2 6538471
chr2R	654114	6 6541155
chr2R	656673	2 6566741
chr2R	658392	4 6583933
chr2R	659479	3 6594802
chr2R	659548	7 6595496
chr2R	663844	8 6638457
chr2R	664181	2 6641821
chr2R	664560	3 6645612
chr2R	665943	9 6659448
chr2R	666303	5 6663044
chr2R	666306	0 6663069
chr2R	668208	0 6682089
chr2R	670738	1 6707390
chr2R	674664	2 6746651
chr2R	675860	2 6758611
chr2R	677363	9 6773648
chr2R	681237	6 6812385
chr2R	681256	5 6812574
chr2R	681257	7 6812586
chr2R	681397	9 6813988
chr2R	683295	6 6832965
chr2R	684726	1 6847270
chr2R	688418	2 6884191
chr2R	688764	5 6887654
chr2R	692642	7 6926436
chr2R	692781	1 6927820
chr2R	694877	5 6948784
chr2R	695254	8 6952557
chr2R	695510	3 6955112
chr2R	695729	8 6957307
chr2R	696039	3 6960402
chr2R	697298	9 6972998
chr2R	699012	7 6990136
chr2R	706117	4 7061183
chr2R	706314	7 7063156
chr2R	706574	6 7065755
chr2R	707333	7 7073346
chr2R	707874	4 7078753
chr2R	708434	8 7084357
chr2R	711826	7 7118276
chr2R	714737	7 7147386
chr2R	714944	3 7149452
chr2R	715264	3 7152652
chr2R	717546	3 7175472
chr2R	719116	5 7191174
chr2R	721340	8 7213417
chr2R	721595	5 7215964
chr2R	725859	9 7258608
chr2R	726119	6 7261205
chr2R	727741	8 7277427
chr2R	728301	7 7283026
chr2R	728309	3 7283102
chr2R	728319	1 7283200
chr2R	728328	0 7283289
chr2R	728886	6 7288875
chr2R	731668	0 7316689
chr2R	734066	6 7340675
chr2R	735373	3 7353742
chr2R	735549	0 7355499
chr2R	735952	0 7359529
chr2R	738697	4 7386983
chr2R	741989	8 7419907
chr2R	742061	9 7420628
chr2R	742250	5 7422514
chr2R	742766	4 7427673
chr2R	743593	4 7435943
chr2R	747051	9 7470528
chr2R	752011	2 7520121
chr2R	752263	6 7522645
chr2R	757145	6 7571465
chr2R	760429	9 7604308
chr2R	761548	5 7615494
chr2R	761839	8 7618407
chr2R	762001	4 7620023
chr2R	762135	6 7621365
chr2R	762212	4 7622133
chr2R	762710	1 7627110
chr2R	764993	0 7649939
chr2R	768079	6 7680805
chr2R	768406	4 7684073
chr2R	768426	0 7684269
chr2R	768972	9 7689738
chr2R	769811	9 7698128
chr2R	771034	2 7710351
chr2R	776650	1 7766510
chr2R	779461	4 7794623
chr2R	779487	3 7794882
chr2R	779782	9 7797838
chr2R	779805	1 7798060
chr2R	781721	1 7817220
chr2R	782057	3 7820582
chr2R	783109	4 7831103
chr2R	783393	7 7833946
chr2R	783636	0 7836369
chr2R	783649	2 7836501
chr2R	784150	3 7841512
chr2R	784715	8 7847167
chr2R	784900	5 7849014
chr2R	792673	9 7926748
chr2R	794731	4 7947323
chr2R	796586	0 7965869
chr2R	798075	9 7980768
chr2R	799746	6 7997475
chr2R	799962	3 7999632
chr2R	809980	8 8099817
chr2R	818231	6 8182325
chr2R	829225	2 8292261
chr2R	831613	4 8316143
chr2R	831856	9 8318578
chr2R	835648	5 8356494
chr2R	839220	4 8392213
chr2R	846949	5 8469504
chr2R	847013	5 8470144
chr2R	847030	1 8470310
chr2R	847421	8 8474227
chr2R	850533	3 8505342
chr2R	852316	5 8523174
chr2R	853598	4 8535993
chr2R	854971	9 8549728
chr2R	854976	6 8549775
chr2R	855114	7 8551156
chr2R	858846	1 8588470
chr2R	861400	6 8614015
chr2R	861542	6 8615435
chr2R	861608	5 8616094
chr2R	866013	0 8660139
chr2R	871827	8 8718287
chr2R	876845	2 8768461
chr2R	881985	4 8819863
chr2R	895657	7 8956586
chr2R	901406	4 9014073
chr2R	908945	2 9089461
chr2R	911678	9 9116798
chr2R	916345	5 9163464
chr2R	916377	0 9163779
chr2R	916502	1 9165030
chr2R	919808	1 9198090
chr2R	920657	0 9206579
chr2R	922743	1 9227440
chr2R	925518	8 9255197
chr2R	926988	0 9269889
chr2R	926990	3 9269912
chr2R	927057	1 9270580
chr2R	932800	4 9328013
chr2R	933931	0 9339319
chr2R	935148	1 9351490
chr2R	935149	5 9351504
chr2R	936766	7 9367676
chr2R	937314	3 9373152
chr2R	938832	4 9388333
chr2R	940041	3 9400422
chr2R	943690	0 9436909
chr2R	950040	2 9500411
chr2R	951809	3 9518102
chr2R	954231	6 9542325
chr2R	958892	1 9588930
chr2R	961355	5 9613564
chr2R	962407	0 9624079
chr2R	964119	6 9641205
chr2R	964143	6 9641445
chr2R	966050	6 9660515
chr2R	970251	5 9702524
chr2R	970406	4 9704073
chr2R	975845	5 9758464
chr2R	975854	1 9758550
chr2R	977194	6 9771955
chr2R	978412	9 9784138
chr2R	980009	6 9800105
chr2R	980193	4 9801943
chr2R	983755	9 9837568
chr2R	984539	0 9845399
chr2R	985691	8 9856927
chr2R	990059	9 9900608
chr2R	991884	9 9918858
chr2R	992265	8 9922667
chr2R	996114	6 9961155
chr2R	996450	8 9964517
chr2R	996651	7 9966526
chr2R	996744	0 9967449
chr2R	100029	36 10002945
chr2R	100056	48 10005657
chr2R	100139	58 10013967
chr2R	100303	19 10030328
chr2R	100602	81 10060290
chr2R	100615	10 10061519
chr2R	100726	53 10072662
chr2R	100870	06 10087015
chr2R	100881	99 10088208
chr2R	100929	78 10092987
chr2R	101073	56 10107365
chr2R	101085	70 10108579
chr2R	101424	82 10142491
chr2R	101704	30 10170439
chr2R	101787	28 10178737
chr2R	101810	61 10181070
chr2R	102177	31 10217740
chr2R	102178	20 10217829
chr2R	102272	20 10227229
chr2R	102280	12 10228021
chr2R	102342	91 10234300
chr2R	102357	17 10235726
chr2R	102359	05 10235914
chr2R	102705	74 10270583
chr2R	102810	40 10281049
chr2R	103077	82 10307791
chr2R	103124	21 10312430
chr2R	103271	37 10327146
chr2R	103349	01 10334910
chr2R	103470	98 10347107
chr2R	103483	00 10348309
chr2R	104340	79 10434088
chr2R	104457	79 10445788
chr2R	104621	29 10462138
chr2R	104764	38 10476447
chr2R	105583	63 10558372
chr2R	105695	87 10569596
chr2R	105734	46 10573455
chr2R	105846	25 10584634
chr2R	105846	47 10584656
chr2R	106101	21 10610130
chr2R	106215	67 10621576
chr2R	106216	55 10621664
chr2R	106242	92 10624301
chr2R	106512	18 10651227
chr2R	106656	58 10665667
chr2R	106709	56 10670965
chr2R	106769	29 10676938
chr2R	106803	55 10680364
chr2R	107000	55 10700064
chr2R	107063	82 10706391
chr2R	107121	94 10712203
chr2R	107217	65 10721774
chr2R	107218	46 10721855
chr2R	107232	12 10723221
chr2R	107271	73 10727182
chr2R	107888	65 10788874
chr2R	107974	29 10797438
chr2R	107982	05 10798214
chr2R	108029	66 10802975
chr2R	108135	64 10813573
chr2R	108136	27 10813636
chr2R	108207	85 10820794
chr2R	108363	45 10836354
chr2R	108425	42 10842551
chr2R	108519	88 10851997
chr2R	108582	74 10858283
chr2R	108630	25 10863034
chr2R	109276	55 10927664
chr2R	109299	05 10929914
chr2R	109349	69 10934978
chr2R	109660	66 10966075
chr2R	109886	72 10988681
chr2R	109925	79 10992588
chr2R	110171	29 11017138
chr2R	110185	36 11018545
chr2R	110197	51 11019760
chr2R	110493	10 11049319
chr2R	110540	67 11054076
chr2R	110700	40 11070049
chr2R	110844	38 11084447
chr2R	111386	51 11138660
chr2R	111453	35 11145344
chr2R	111554	00 11155409
chr2R	111800	99 11180108
chr2R	111818	16 11181825
chr2R	111997	26 11199735
chr2R	112975	75 11297584
chr2R	113082	64 11308273
chr2R	113285	83 11328592
chr2R	113376	13 11337622
chr2R	113443	15 11344324
chr2R	113627	36 11362745
chr2R	113651	84 11365193
chr2R	113802	75 11380284
chr2R	113983	76 11398385
chr2R	114050	17 11405026
chr2R	114291	44 11429153
chr2R	114296	96 11429705
chr2R	114374	85 11437494
chr2R	114387	77 11438786
chr2R	114752	31 11475240
chr2R	114856	47 11485656
chr2R	115003	76 11500385
chr2R	115009	01 11500910
chr2R	115116	12 11511621
chr2R	115118	32 11511841
chr2R	115204	22 11520431
chr2R	115260	71 11526080
chr2R	115316	46 11531655
chr2R	115585	01 11558510
chr2R	115599	28 11559937
chr2R	115620	52 11562061
chr2R	115631	49 11563158
chr2R	115662	79 11566288
chr2R	115961	42 11596151
chr2R	115975	81 11597590
chr2R	116024	59 11602468
chr2R	116075	29 11607538
chr2R	116226	96 11622705
chr2R	116369	59 11636968
chr2R	116386	52 11638661
chr2R	116400	56 11640065
chr2R	116572	25 11657234
chr2R	116589	17 11658926
chr2R	116599	15 11659924
chr2R	116745	58 11674567
chr2R	117117	65 11711774
chr2R	117199	66 11719975
chr2R	117676	37 11767646
chr2R	117831	56 11783165
chr2R	118056	88 11805697
chr2R	118126	71 11812680
chr2R	118575	47 11857556
chr2R	118577	86 11857795
chr2R	118605	16 11860525
chr2R	118667	81 11866790
chr2R	118878	71 11887880
chr2R	119080	39 11908048
chr2R	120006	28 12000637
chr2R	120010	88 12001097
chr2R	120206	85 12020694
chr2R	120698	11 12069820
chr2R	120862	71 12086280
chr2R	120891	94 12089203
chr2R	121062	37 12106246
chr2R	121069	13 12106922
chr2R	121075	85 12107594
chr2R	121966	47 12196656
chr2R	122156	06 12215615
chr2R	122360	54 12236063
chr2R	122711	51 12271160
chr2R	122721	01 12272110
chr2R	122833	24 12283333
chr2R	122949	06 12294915
chr2R	122949	16 12294925
chr2R	122950	59 12295068
chr2R	123008	53 12300862
chr2R	123008	77 12300886
chr2R	123098	71 12309880
chr2R	123148	92 12314901
chr2R	123501	93 12350202
chr2R	123512	69 12351278
chr2R	123526	55 12352664
chr2R	123835	42 12383551
chr2R	123997	45 12399754
chr2R	124193	99 12419408
chr2R	124268	03 12426812
chr2R	124648	02 12464811
chr2R	124891	76 12489185
chr2R	124903	37 12490346
chr2R	124992	98 12499307
chr2R	124993	13 12499322
chr2R	125389	55 12538964
chr2R	125662	89 12566298
chr2R	125761	19 12576128
chr2R	125869	72 12586981
chr2R	126027	57 12602766
chr2R	126042	67 12604276
chr2R	126433	05 12643314
chr2R	126521	28 12652137
chr2R	126801	62 12680171
chr2R	126813	87 12681396
chr2R	126839	06 12683915
chr2R	127844	17 12784426
chr2R	127884	74 12788483
chr2R	127969	30 12796939
chr2R	128106	80 12810689
chr2R	128149	20 12814929
chr2R	128379	79 12837988
chr2R	128488	66 12848875
chr2R	128691	28 12869137
chr2R	129388	01 12938810
chr2R	129389	67 12938976
chr2R	129392	17 12939226
chr2R	129393	39 12939348
chr2R	129558	00 12955809
chr2R	129620	22 12962031
chr2R	129691	77 12969186
chr2R	129701	43 12970152
chr2R	129724	28 12972437
chr2R	129788	60 12978869
chr2R	129892	65 12989274
chr2R	129961	25 12996134
chr2R	130311	69 13031178
chr2R	130331	79 13033188
chr2R	130807	29 13080738
chr2R	130882	98 13088307
chr2R	131118	09 13111818
chr2R	131370	67 13137076
chr2R	131415	03 13141512
chr2R	131459	05 13145914
chr2R	131705	31 13170540
chr2R	131771	26 13177135
chr2R	131783	30 13178339
chr2R	131783	44 13178353
chr2R	131804	92 13180501
chr2R	131925	74 13192583
chr2R	131963	44 13196353
chr2R	132100	12 13210021
chr2R	132435	60 13243569
chr2R	132827	58 13282767
chr2R	132848	93 13284902
chr2R	133482	78 13348287
chr2R	133521	34 13352143
chr2R	133850	47 13385056
chr2R	133933	14 13393323
chr2R	133964	25 13396434
chr2R	134118	73 13411882
chr2R	134490	40 13449049
chr2R	134820	20 13482029
chr2R	134820	32 13482041
chr2R	134821	76 13482185
chr2R	135008	23 13500832
chr2R	135017	20 13501729
chr2R	135114	41 13511450
chr2R	135229	05 13522914
chr2R	135372	61 13537270
chr2R	135496	86 13549695
chr2R	135536	47 13553656
chr2R	135965	62 13596571
chr2R	136146	78 13614687
chr2R	136566	59 13656668
chr2R	136625	24 13662533
chr2R	136731	28 13673137
chr2R	136775	52 13677561
chr2R	136845	69 13684578
chr2R	136938	78 13693887
chr2R	136942	79 13694288
chr2R	137120	93 13712102
chr2R	137138	68 13713877
chr2R	137317	58 13731767
chr2R	137451	37 13745146
chr2R	137988	97 13798906
chr2R	138350	22 13835031
chr2R	138525	11 13852520
chr2R	138657	73 13865782
chr2R	138814	67 13881476
chr2R	138939	23 13893932
chr2R	138991	10 13899119
chr2R	139135	68 13913577
chr2R	139194	03 13919412
chr2R	139210	94 13921103
chr2R	139219	60 13921969
chr2R	139629	38 13962947
chr2R	139962	33 13996242
chr2R	140038	35 14003844
chr2R	140046	75 14004684
chr2R	140288	74 14028883
chr2R	140315	32 14031541
chr2R	140454	80 14045489
chr2R	140454	97 14045506
chr2R	140861	01 14086110
chr2R	140861	35 14086144
chr2R	141082	32 14108241
chr2R	141091	91 14109200
chr2R	141204	83 14120492
chr2R	141263	31 14126340
chr2R	141373	91 14137400
chr2R	141390	82 14139091
chr2R	141424	06 14142415
chr2R	141481	31 14148140
chr2R	141624	83 14162492
chr2R	141934	74 14193483
chr2R	142104	92 14210501
chr2R	142171	18 14217127
chr2R	142211	78 14221187
chr2R	142439	29 14243938
chr2R	143114	98 14311507
chr2R	143198	48 14319857
chr2R	144195	78 14419587
chr2R	144758	80 14475889
chr2R	144761	74 14476183
chr2R	144880	64 14488073
chr2R	145075	99 14507608
chr2R	145117	01 14511710
chr2R	145490	62 14549071
chr2R	145600	31 14560040
chr2R	145642	60 14564269
chr2R	145759	84 14575993
chr2R	145767	55 14576764
chr2R	145944	70 14594479
chr2R	146005	48 14600557
chr2R	146063	33 14606342
chr2R	146079	53 14607962
chr2R	146679	59 14667968
chr2R	146722	72 14672281
chr2R	146724	34 14672443
chr2R	146732	81 14673290
chr2R	146736	26 14673635
chr2R	146740	21 14674030
chr2R	146750	64 14675073
chr2R	146755	22 14675531
chr2R	147541	04 14754113
chr2R	147842	81 14784290
chr2R	148039	64 14803973
chr2R	148039	85 14803994
chr2R	148197	93 14819802
chr2R	148262	12 14826221
chr2R	148269	39 14826948
chr2R	148317	73 14831782
chr2R	148330	53 14833062
chr2R	148378	99 14837908
chr2R	148697	13 14869722
chr2R	148921	19 14892128
chr2R	148926	49 14892658
chr2R	149026	12 14902621
chr2R	149073	09 14907318
chr2R	149603	69 14960378
chr2R	149776	04 14977613
chr2R	149858	07 14985816
chr2R	150490	71 15049080
chr2R	150568	05 15056814
chr2R	151106	70 15110679
chr2R	151246	66 15124675
chr2R	151257	53 15125762
chr2R	152016	93 15201702
chr2R	152201	42 15220151
chr2R	152256	27 15225636
chr2R	152442	52 15244261
chr2R	152467	55 15246764
chr2R	152645	92 15264601
chr2R	153351	25 15335134
chr2R	153561	82 15356191
chr2R	153748	49 15374858
chr2R	153910	07 15391016
chr2R	154200	86 15420095
chr2R	154219	98 15422007
chr2R	154487	48 15448757
chr2R	154489	98 15449007
chr2R	154524	12 15452421
chr2R	154680	99 15468108
chr2R	154713	64 15471373
chr2R	155056	44 15505653
chr2R	155108	01 15510810
chr2R	155172	68 15517277
chr2R	155227	32 15522741
chr2R	155673	32 15567341
chr2R	155764	42 15576451
chr2R	155771	04 15577113
chr2R	155792	77 15579286
chr2R	155895	80 15589589
chr2R	156136	81 15613690
chr2R	156752	47 15675256
chr2R	156768	04 15676813
chr2R	157010	13 15701022
chr2R	157044	94 15704503
chr2R	157056	26 15705635
chr2R	157067	97 15706806
chr2R	157240	32 15724041
chr2R	157263	68 15726377
chr2R	157330	09 15733018
chr2R	157431	52 15743161
chr2R	157941	58 15794167
chr2R	157966	93 15796702
chr2R	157978	01 15797810
chr2R	158112	29 15811238
chr2R	158120	48 15812057
chr2R	158120	93 15812102
chr2R	158314	83 15831492
chr2R	158540	44 15854053
chr2R	158740	36 15874045
chr2R	158854	61 15885470
chr2R	159019	48 15901957
chr2R	159102	91 15910300
chr2R	159216	90 15921699
chr2R	159357	36 15935745
chr2R	159847	64 15984773
chr2R	159885	52 15988561
chr2R	159903	26 15990335
chr2R	159909	66 15990975
chr2R	159992	79 15999288
chr2R	160078	90 16007899
chr2R	160083	55 16008364
chr2R	160185	40 16018549
chr2R	160252	35 16025244
chr2R	160296	48 16029657
chr2R	160366	88 16036697
chr2R	160397	65 16039774
chr2R	160417	77 16041786
chr2R	160426	14 16042623
chr2R	160499	79 16049988
chr2R	160778	07 16077816
chr2R	160807	28 16080737
chr2R	160826	35 16082644
chr2R	160868	99 16086908
chr2R	161019	24 16101933
chr2R	161072	03 16107212
chr2R	161153	14 16115323
chr2R	161518	84 16151893
chr2R	161783	90 16178399
chr2R	162076	28 16207637
chr2R	162076	51 16207660
chr2R	162216	68 16221677
chr2R	162300	88 16230097
chr2R	162840	83 16284092
chr2R	162859	48 16285957
chr2R	162875	84 16287593
chr2R	162904	36 16290445
chr2R	162954	54 16295463
chr2R	163402	35 16340244
chr2R	163435	28 16343537
chr2R	163462	20 16346229
chr2R	163729	96 16373005
chr2R	163872	02 16387211
chr2R	163954	83 16395492
chr2R	163959	65 16395974
chr2R	164152	79 16415288
chr2R	164314	18 16431427
chr2R	164483	85 16448394
chr2R	164592	75 16459284
chr2R	164604	63 16460472
chr2R	164639	06 16463915
chr2R	164693	86 16469395
chr2R	165031	01 16503110
chr2R	165112	87 16511296
chr2R	165196	61 16519670
chr2R	165286	08 16528617
chr2R	165351	96 16535205
chr2R	165360	66 16536075
chr2R	165380	88 16538097
chr2R	165684	52 16568461
chr2R	165934	21 16593430
chr2R	166214	65 16621474
chr2R	166348	57 16634866
chr2R	166550	13 16655022
chr2R	166556	82 16655691
chr2R	166631	66 16663175
chr2R	167195	86 16719595
chr2R	167231	74 16723183
chr2R	167488	50 16748859
chr2R	167635	71 16763580
chr2R	167665	18 16766527
chr2R	167665	69 16766578
chr2R	167698	77 16769886
chr2R	167857	33 16785742
chr2R	167866	80 16786689
chr2R	168095	37 16809546
chr2R	168159	53 16815962
chr2R	168213	61 16821370
chr2R	168346	96 16834705
chr2R	168368	64 16836873
chr2R	168498	35 16849844
chr2R	168590	55 16859064
chr2R	168621	52 16862161
chr2R	168622	00 16862209
chr2R	168654	63 16865472
chr2R	168806	51 16880660
chr2R	169057	53 16905762
chr2R	169242	40 16924249
chr2R	169317	56 16931765
chr2R	169354	93 16935502
chr2R	169771	92 16977201
chr2R	169868	46 16986855
chr2R	170139	07 17013916
chr2R	170450	76 17045085
[truncated: 4,039 more rows]

## Sheet: Conserved Yellow motifs
track name="Yellow_motifs"
chr2L	42368	42376
chr2L	43250	43258
chr2L	54945	54953
chr2L	57346	57354
chr2L	87020	87028
chr2L	132338	132346
chr2L	135683	135691
chr2L	152077	152085
chr2L	156798	156806
chr2L	161698	161706
chr2L	170629	170637
chr2L	179313	179321
chr2L	215035	215043
chr2L	225353	225361
chr2L	255817	255825
chr2L	259469	259477
chr2L	274782	274790
chr2L	326666	326674
chr2L	334911	334919
chr2L	334929	334937
chr2L	341762	341770
chr2L	342057	342065
chr2L	367098	367106
chr2L	384964	384972
chr2L	388401	388409
chr2L	392913	392921
chr2L	396178	396186
chr2L	413488	413496
chr2L	414602	414610
chr2L	442394	442402
chr2L	448910	448918
chr2L	458880	458888
chr2L	459567	459575
chr2L	467745	467753
chr2L	488126	488134
chr2L	493276	493284
chr2L	506401	506409
chr2L	510101	510109
chr2L	511677	511685
chr2L	528666	528674
chr2L	531370	531378
chr2L	563228	563236
chr2L	586121	586129
chr2L	586130	586138
chr2L	589314	589322
chr2L	614440	614448
chr2L	616120	616128
chr2L	616435	616443
chr2L	630856	630864
chr2L	631374	631382
chr2L	650860	650868
chr2L	659976	659984
chr2L	663338	663346
chr2L	664879	664887
chr2L	665928	665936
chr2L	665977	665985
chr2L	680114	680122
chr2L	682694	682702
chr2L	697664	697672
chr2L	698538	698546
chr2L	701930	701938
chr2L	703080	703088
chr2L	710625	710633
chr2L	710711	710719
chr2L	720206	720214
chr2L	723358	723366
chr2L	726065	726073
chr2L	745312	745320
chr2L	745424	745432
chr2L	750034	750042
chr2L	750344	750352
chr2L	751206	751214
chr2L	758642	758650
chr2L	793067	793075
chr2L	797874	797882
chr2L	803107	803115
chr2L	804656	804664
chr2L	838404	838412
chr2L	846716	846724
chr2L	860174	860182
chr2L	887175	887183
chr2L	894833	894841
chr2L	897649	897657
chr2L	908541	908549
chr2L	913743	913751
chr2L	920315	920323
chr2L	923918	923926
chr2L	925918	925926
chr2L	930882	930890
chr2L	934093	934101
chr2L	936842	936850
chr2L	945180	945188
chr2L	946156	946164
chr2L	955444	955452
chr2L	960757	960765
chr2L	990818	990826
chr2L	993435	993443
chr2L	993711	993719
chr2L	1018245	1018253
chr2L	1018486	1018494
chr2L	1021889	1021897
chr2L	1025830	1025838
chr2L	1042240	1042248
chr2L	1044954	1044962
chr2L	1049941	1049949
chr2L	1067569	1067577
chr2L	1073111	1073119
chr2L	1083212	1083220
chr2L	1091557	1091565
chr2L	1108287	1108295
chr2L	1112858	1112866
chr2L	1121109	1121117
chr2L	1124604	1124612
chr2L	1126580	1126588
chr2L	1144589	1144597
chr2L	1156028	1156036
chr2L	1195157	1195165
chr2L	1225043	1225051
chr2L	1226334	1226342
chr2L	1250444	1250452
chr2L	1251065	1251073
chr2L	1258158	1258166
chr2L	1260854	1260862
chr2L	1260978	1260986
chr2L	1271001	1271009
chr2L	1271035	1271043
chr2L	1273162	1273170
chr2L	1283367	1283375
chr2L	1291368	1291376
chr2L	1292376	1292384
chr2L	1294663	1294671
chr2L	1298848	1298856
chr2L	1299187	1299195
chr2L	1300972	1300980
chr2L	1307106	1307114
chr2L	1307310	1307318
chr2L	1307465	1307473
chr2L	1308008	1308016
chr2L	1308466	1308474
chr2L	1328354	1328362
chr2L	1332682	1332690
chr2L	1349029	1349037
chr2L	1372688	1372696
chr2L	1380596	1380604
chr2L	1399024	1399032
chr2L	1402302	1402310
chr2L	1403571	1403579
chr2L	1412631	1412639
chr2L	1416300	1416308
chr2L	1429003	1429011
chr2L	1432934	1432942
chr2L	1436272	1436280
chr2L	1437426	1437434
chr2L	1443916	1443924
chr2L	1446264	1446272
chr2L	1449176	1449184
chr2L	1461517	1461525
chr2L	1468098	1468106
chr2L	1470538	1470546
chr2L	1470736	1470744
chr2L	1473098	1473106
chr2L	1473484	1473492
chr2L	1475732	1475740
chr2L	1477179	1477187
chr2L	1484115	1484123
chr2L	1485214	1485222
chr2L	1488220	1488228
chr2L	1505966	1505974
chr2L	1507103	1507111
chr2L	1515042	1515050
chr2L	1533672	1533680
chr2L	1546290	1546298
chr2L	1548866	1548874
chr2L	1563215	1563223
chr2L	1567713	1567721
chr2L	1579961	1579969
chr2L	1581568	1581576
chr2L	1589335	1589343
chr2L	1591182	1591190
chr2L	1597153	1597161
chr2L	1599749	1599757
chr2L	1602077	1602085
chr2L	1606888	1606896
chr2L	1613923	1613931
chr2L	1622168	1622176
chr2L	1631025	1631033
chr2L	1650843	1650851
chr2L	1654055	1654063
chr2L	1665510	1665518
chr2L	1707167	1707175
chr2L	1719913	1719921
chr2L	1748013	1748021
chr2L	1760697	1760705
chr2L	1762489	1762497
chr2L	1767410	1767418
chr2L	1769449	1769457
chr2L	1772737	1772745
chr2L	1781168	1781176
chr2L	1782704	1782712
chr2L	1833510	1833518
chr2L	1836266	1836274
chr2L	1845137	1845145
chr2L	1846680	1846688
chr2L	1846746	1846754
chr2L	1846832	1846840
chr2L	1852320	1852328
chr2L	1853196	1853204
chr2L	1855734	1855742
chr2L	1855917	1855925
chr2L	1857167	1857175
chr2L	1859310	1859318
chr2L	1859934	1859942
chr2L	1872817	1872825
chr2L	1893172	1893180
chr2L	1894319	1894327
chr2L	1896040	1896048
chr2L	1899924	1899932
chr2L	1902552	1902560
chr2L	1908360	1908368
chr2L	1911916	1911924
chr2L	1915731	1915739
chr2L	1919697	1919705
chr2L	1920451	1920459
chr2L	1923406	1923414
chr2L	1924022	1924030
chr2L	1926684	1926692
chr2L	1926739	1926747
chr2L	1929441	1929449
chr2L	1931816	1931824
chr2L	1949426	1949434
chr2L	1957408	1957416
chr2L	1991098	1991106
chr2L	1993571	1993579
chr2L	1996545	1996553
chr2L	2012964	2012972
chr2L	2014653	2014661
chr2L	2020320	2020328
chr2L	2050653	2050661
chr2L	2052614	2052622
chr2L	2060758	2060766
chr2L	2062431	2062439
chr2L	2064109	2064117
chr2L	2064550	2064558
chr2L	2070724	2070732
chr2L	2072600	2072608
chr2L	2075368	2075376
chr2L	2083900	2083908
chr2L	2084754	2084762
chr2L	2091119	2091127
chr2L	2132818	2132826
chr2L	2150526	2150534
chr2L	2157429	2157437
chr2L	2188426	2188434
chr2L	2192837	2192845
chr2L	2231006	2231014
chr2L	2235980	2235988
chr2L	2241577	2241585
chr2L	2246482	2246490
chr2L	2249375	2249383
chr2L	2265091	2265099
chr2L	2269569	2269577
chr2L	2270254	2270262
chr2L	2271736	2271744
chr2L	2274036	2274044
chr2L	2291315	2291323
chr2L	2292014	2292022
chr2L	2299717	2299725
chr2L	2302202	2302210
chr2L	2307378	2307386
chr2L	2319327	2319335
chr2L	2320392	2320400
chr2L	2330001	2330009
chr2L	2331213	2331221
chr2L	2336405	2336413
chr2L	2342618	2342626
chr2L	2343524	2343532
chr2L	2358429	2358437
chr2L	2386894	2386902
chr2L	2412104	2412112
chr2L	2413534	2413542
chr2L	2422703	2422711
chr2L	2426859	2426867
chr2L	2428834	2428842
chr2L	2429845	2429853
chr2L	2438206	2438214
chr2L	2439816	2439824
chr2L	2439910	2439918
chr2L	2445625	2445633
chr2L	2445865	2445873
chr2L	2446588	2446596
chr2L	2452442	2452450
chr2L	2452533	2452541
chr2L	2453812	2453820
chr2L	2454165	2454173
chr2L	2473720	2473728
chr2L	2477121	2477129
chr2L	2477136	2477144
chr2L	2479129	2479137
chr2L	2494457	2494465
chr2L	2500219	2500227
chr2L	2508251	2508259
chr2L	2515329	2515337
chr2L	2516936	2516944
chr2L	2523202	2523210
chr2L	2523706	2523714
chr2L	2528546	2528554
chr2L	2535609	2535617
chr2L	2538063	2538071
chr2L	2539135	2539143
chr2L	2540601	2540609
chr2L	2548727	2548735
chr2L	2554952	2554960
chr2L	2598109	2598117
chr2L	2598852	2598860
chr2L	2604869	2604877
chr2L	2605484	2605492
chr2L	2608298	2608306
chr2L	2615239	2615247
chr2L	2615952	2615960
chr2L	2617976	2617984
chr2L	2622034	2622042
chr2L	2627796	2627804
chr2L	2638064	2638072
chr2L	2664582	2664590
chr2L	2676775	2676783
chr2L	2684018	2684026
chr2L	2687053	2687061
chr2L	2687316	2687324
chr2L	2687957	2687965
chr2L	2689948	2689956
chr2L	2690222	2690230
chr2L	2694130	2694138
chr2L	2696998	2697006
chr2L	2706902	2706910
chr2L	2733152	2733160
chr2L	2748278	2748286
chr2L	2781002	2781010
chr2L	2782160	2782168
chr2L	2784443	2784451
chr2L	2789041	2789049
chr2L	2790502	2790510
chr2L	2840615	2840623
chr2L	2855115	2855123
chr2L	2885048	2885056
chr2L	2965699	2965707
chr2L	3005571	3005579
chr2L	3020232	3020240
chr2L	3055847	3055855
chr2L	3068473	3068481
chr2L	3082589	3082597
chr2L	3088477	3088485
chr2L	3091711	3091719
chr2L	3091789	3091797
chr2L	3093324	3093332
chr2L	3098323	3098331
chr2L	3100976	3100984
chr2L	3105138	3105146
chr2L	3111425	3111433
chr2L	3112903	3112911
chr2L	3120992	3121000
chr2L	3130147	3130155
chr2L	3135444	3135452
chr2L	3156252	3156260
chr2L	3176701	3176709
chr2L	3186181	3186189
chr2L	3187947	3187955
chr2L	3189692	3189700
chr2L	3198467	3198475
chr2L	3205687	3205695
chr2L	3223107	3223115
chr2L	3228097	3228105
chr2L	3278972	3278980
chr2L	3327190	3327198
chr2L	3347433	3347441
chr2L	3353649	3353657
chr2L	3389607	3389615
chr2L	3399603	3399611
chr2L	3451603	3451611
chr2L	3460995	3461003
chr2L	3466527	3466535
chr2L	3467683	3467691
chr2L	3483239	3483247
chr2L	3490213	3490221
chr2L	3491076	3491084
chr2L	3491657	3491665
chr2L	3496819	3496827
chr2L	3498073	3498081
chr2L	3505884	3505892
chr2L	3505905	3505913
chr2L	3508610	3508618
chr2L	3509034	3509042
chr2L	3535126	3535134
chr2L	3540885	3540893
chr2L	3543846	3543854
chr2L	3548027	3548035
chr2L	3553001	3553009
chr2L	3557443	3557451
chr2L	3557836	3557844
chr2L	3563112	3563120
chr2L	3576268	3576276
chr2L	3582763	3582771
chr2L	3603701	3603709
chr2L	3627552	3627560
chr2L	3628686	3628694
chr2L	3631836	3631844
chr2L	3642648	3642656
chr2L	3660572	3660580
chr2L	3669008	3669016
chr2L	3670857	3670865
chr2L	3671365	3671373
chr2L	3676995	3677003
chr2L	3678517	3678525
chr2L	3678597	3678605
chr2L	3686978	3686986
chr2L	3687168	3687176
chr2L	3689793	3689801
chr2L	3698977	3698985
chr2L	3702262	3702270
chr2L	3732876	3732884
chr2L	3747709	3747717
chr2L	3753179	3753187
chr2L	3757575	3757583
chr2L	3759426	3759434
chr2L	3767365	3767373
chr2L	3770716	3770724
chr2L	3801641	3801649
chr2L	3814711	3814719
chr2L	3829770	3829778
chr2L	3851309	3851317
chr2L	3865674	3865682
chr2L	3877991	3877999
chr2L	3881248	3881256
chr2L	3883351	3883359
chr2L	3885788	3885796
chr2L	3888235	3888243
chr2L	3892433	3892441
chr2L	3896486	3896494
chr2L	3903732	3903740
chr2L	3906150	3906158
chr2L	3919318	3919326
chr2L	3920419	3920427
chr2L	3924832	3924840
chr2L	3928612	3928620
chr2L	3930134	3930142
chr2L	3931878	3931886
chr2L	3931902	3931910
chr2L	3933834	3933842
chr2L	3934195	3934203
chr2L	3937108	3937116
chr2L	3940963	3940971
chr2L	3944088	3944096
chr2L	3944360	3944368
chr2L	3952975	3952983
chr2L	3975133	3975141
chr2L	3977162	3977170
chr2L	3977311	3977319
chr2L	3978139	3978147
chr2L	3978364	3978372
chr2L	3981541	3981549
chr2L	3984544	3984552
chr2L	3985654	3985662
chr2L	3988528	3988536
chr2L	3991527	3991535
chr2L	3996581	3996589
chr2L	4003486	4003494
chr2L	4005735	4005743
chr2L	4041925	4041933
chr2L	4051867	4051875
chr2L	4051876	4051884
chr2L	4052137	4052145
chr2L	4057819	4057827
chr2L	4058484	4058492
chr2L	4058695	4058703
chr2L	4058761	4058769
chr2L	4059699	4059707
chr2L	4062706	4062714
chr2L	4064060	4064068
chr2L	4088546	4088554
chr2L	4089911	4089919
chr2L	4105547	4105555
chr2L	4117247	4117255
chr2L	4125285	4125293
chr2L	4127675	4127683
chr2L	4133451	4133459
chr2L	4134512	4134520
chr2L	4135048	4135056
chr2L	4141462	4141470
chr2L	4144669	4144677
chr2L	4152760	4152768
chr2L	4155409	4155417
chr2L	4165011	4165019
chr2L	4166774	4166782
chr2L	4167299	4167307
chr2L	4170800	4170808
chr2L	4206263	4206271
chr2L	4210470	4210478
chr2L	4229848	4229856
chr2L	4245800	4245808
chr2L	4249374	4249382
chr2L	4251080	4251088
chr2L	4258630	4258638
chr2L	4268387	4268395
chr2L	4274632	4274640
chr2L	4276803	4276811
chr2L	4277073	4277081
chr2L	4285265	4285273
chr2L	4289417	4289425
chr2L	4297282	4297290
chr2L	4300981	4300989
chr2L	4317107	4317115
chr2L	4318927	4318935
chr2L	4321765	4321773
chr2L	4324822	4324830
chr2L	4338943	4338951
chr2L	4358436	4358444
chr2L	4363562	4363570
chr2L	4366999	4367007
chr2L	4368025	4368033
chr2L	4369453	4369461
chr2L	4374078	4374086
chr2L	4404265	4404273
chr2L	4416689	4416697
chr2L	4422002	4422010
chr2L	4423330	4423338
chr2L	4424410	4424418
chr2L	4433446	4433454
chr2L	4439840	4439848
chr2L	4456482	4456490
chr2L	4459579	4459587
chr2L	4471101	4471109
chr2L	4476138	4476146
chr2L	4479406	4479414
chr2L	4565843	4565851
chr2L	4568111	4568119
chr2L	4568425	4568433
chr2L	4570639	4570647
chr2L	4574052	4574060
chr2L	4577131	4577139
chr2L	4583670	4583678
chr2L	4596572	4596580
chr2L	4597652	4597660
chr2L	4598625	4598633
chr2L	4609299	4609307
chr2L	4609324	4609332
chr2L	4612589	4612597
chr2L	4615992	4616000
chr2L	4624173	4624181
chr2L	4626806	4626814
chr2L	4628651	4628659
chr2L	4637189	4637197
chr2L	4638733	4638741
chr2L	4638908	4638916
chr2L	4649313	4649321
chr2L	4649853	4649861
chr2L	4650082	4650090
chr2L	4650126	4650134
chr2L	4651237	4651245
chr2L	4656109	4656117
chr2L	4657443	4657451
chr2L	4660512	4660520
chr2L	4673216	4673224
chr2L	4687204	4687212
chr2L	4689837	4689845
chr2L	4692052	4692060
chr2L	4694022	4694030
chr2L	4696874	4696882
chr2L	4697507	4697515
chr2L	4703724	4703732
chr2L	4711227	4711235
chr2L	4712680	4712688
chr2L	4724744	4724752
chr2L	4730871	4730879
chr2L	4747220	4747228
chr2L	4750131	4750139
chr2L	4751031	4751039
chr2L	4751043	4751051
chr2L	4751052	4751060
chr2L	4765681	4765689
chr2L	4777452	4777460
chr2L	4778989	4778997
chr2L	4779750	4779758
chr2L	4783569	4783577
chr2L	4802439	4802447
chr2L	4802889	4802897
chr2L	4804441	4804449
chr2L	4806133	4806141
chr2L	4806476	4806484
chr2L	4814629	4814637
chr2L	4829145	4829153
chr2L	4839984	4839992
chr2L	4841262	4841270
chr2L	4850380	4850388
chr2L	4859931	4859939
chr2L	4869098	4869106
chr2L	4881798	4881806
chr2L	4892485	4892493
chr2L	4903746	4903754
chr2L	4903831	4903839
chr2L	4905095	4905103
chr2L	4907865	4907873
chr2L	4908032	4908040
chr2L	4916596	4916604
chr2L	4916992	4917000
chr2L	4927751	4927759
chr2L	4928105	4928113
chr2L	4967476	4967484
chr2L	4980099	4980107
chr2L	4995206	4995214
chr2L	4996301	4996309
chr2L	4998508	4998516
chr2L	5019545	5019553
chr2L	5040789	5040797
chr2L	5045624	5045632
chr2L	5046507	5046515
chr2L	5063956	5063964
chr2L	5065675	5065683
chr2L	5075428	5075436
chr2L	5078337	5078345
chr2L	5101133	5101141
chr2L	5114441	5114449
chr2L	5116830	5116838
chr2L	5119426	5119434
chr2L	5127192	5127200
chr2L	5137855	5137863
chr2L	5217794	5217802
chr2L	5232688	5232696
chr2L	5253490	5253498
chr2L	5256862	5256870
chr2L	5257328	5257336
chr2L	5261119	5261127
chr2L	5283337	5283345
chr2L	5287127	5287135
chr2L	5289225	5289233
chr2L	5292607	5292615
chr2L	5292912	5292920
chr2L	5294522	5294530
chr2L	5297639	5297647
chr2L	5297803	5297811
chr2L	5298141	5298149
chr2L	5302214	5302222
chr2L	5302922	5302930
chr2L	5304987	5304995
chr2L	5328653	5328661
chr2L	5332743	5332751
chr2L	5337142	5337150
chr2L	5348096	5348104
chr2L	5368536	5368544
chr2L	5383666	5383674
chr2L	5394920	5394928
chr2L	5401532	5401540
chr2L	5416880	5416888
chr2L	5417701	5417709
chr2L	5423644	5423652
chr2L	5432924	5432932
chr2L	5438241	5438249
chr2L	5442420	5442428
chr2L	5447011	5447019
chr2L	5451680	5451688
chr2L	5453707	5453715
chr2L	5458350	5458358
chr2L	5463345	5463353
chr2L	5469781	5469789
chr2L	5471106	5471114
chr2L	5471672	5471680
chr2L	5475415	5475423
chr2L	5479959	5479967
chr2L	5482524	5482532
chr2L	5484605	5484613
chr2L	5496082	5496090
chr2L	5497097	5497105
chr2L	5501250	5501258
chr2L	5504117	5504125
chr2L	5511024	5511032
chr2L	5525776	5525784
chr2L	5545500	5545508
chr2L	5548036	5548044
chr2L	5583254	5583262
chr2L	5583758	5583766
chr2L	5599129	5599137
chr2L	5615162	5615170
chr2L	5616380	5616388
chr2L	5616391	5616399
chr2L	5629015	5629023
chr2L	5637978	5637986
chr2L	5641014	5641022
chr2L	5648488	5648496
chr2L	5653521	5653529
chr2L	5657851	5657859
chr2L	5659084	5659092
chr2L	5659472	5659480
chr2L	5664284	5664292
chr2L	5667514	5667522
chr2L	5671881	5671889
chr2L	5675512	5675520
chr2L	5675684	5675692
chr2L	5679279	5679287
chr2L	5679522	5679530
chr2L	5700106	5700114
chr2L	5703849	5703857
chr2L	5709586	5709594
chr2L	5715075	5715083
chr2L	5715096	5715104
chr2L	5748071	5748079
chr2L	5749422	5749430
chr2L	5751770	5751778
chr2L	5765374	5765382
chr2L	5773521	5773529
chr2L	5790527	5790535
chr2L	5793302	5793310
chr2L	5795839	5795847
chr2L	5795967	5795975
chr2L	5816706	5816714
chr2L	5827577	5827585
chr2L	5841644	5841652
chr2L	5855770	5855778
chr2L	5859427	5859435
chr2L	5866747	5866755
chr2L	5866825	5866833
chr2L	5874632	5874640
chr2L	5878608	5878616
chr2L	5888851	5888859
chr2L	5894442	5894450
chr2L	5927116	5927124
chr2L	5934763	5934771
chr2L	5935902	5935910
chr2L	5944484	5944492
chr2L	5944526	5944534
chr2L	5961355	5961363
chr2L	5989711	5989719
chr2L	5999355	5999363
chr2L	6029302	6029310
chr2L	6040520	6040528
chr2L	6047699	6047707
chr2L	6056724	6056732
chr2L	6060418	6060426
chr2L	6062509	6062517
chr2L	6133145	6133153
chr2L	6180315	6180323
chr2L	6188320	6188328
chr2L	6188916	6188924
chr2L	6189704	6189712
chr2L	6220883	6220891
chr2L	6223041	6223049
chr2L	6223431	6223439
chr2L	6233981	6233989
chr2L	6249118	6249126
chr2L	6272502	6272510
chr2L	6276621	6276629
chr2L	6280119	6280127
chr2L	6310536	6310544
chr2L	6312616	6312624
chr2L	6314026	6314034
chr2L	6317692	6317700
chr2L	6318811	6318819
chr2L	6342105	6342113
chr2L	6389246	6389254
chr2L	6391634	6391642
chr2L	6391708	6391716
chr2L	6394459	6394467
chr2L	6404274	6404282
chr2L	6405384	6405392
chr2L	6405862	6405870
chr2L	6456869	6456877
chr2L	6463195	6463203
chr2L	6501073	6501081
chr2L	6501370	6501378
chr2L	6506948	6506956
chr2L	6511066	6511074
chr2L	6517041	6517049
chr2L	6522650	6522658
chr2L	6523580	6523588
chr2L	6526937	6526945
chr2L	6531970	6531978
chr2L	6533182	6533190
chr2L	6542693	6542701
chr2L	6551103	6551111
chr2L	6555685	6555693
chr2L	6558070	6558078
chr2L	6558178	6558186
chr2L	6558339	6558347
chr2L	6583286	6583294
chr2L	6587481	6587489
chr2L	6587622	6587630
chr2L	6587829	6587837
chr2L	6588707	6588715
chr2L	6630065	6630073
chr2L	6632870	6632878
chr2L	6641671	6641679
chr2L	6642507	6642515
chr2L	6649745	6649753
chr2L	6663695	6663703
chr2L	6674703	6674711
chr2L	6695459	6695467
chr2L	6701342	6701350
chr2L	6749645	6749653
chr2L	6766608	6766616
chr2L	6767129	6767137
chr2L	6771065	6771073
chr2L	6771568	6771576
chr2L	6772027	6772035
chr2L	6772547	6772555
chr2L	6780556	6780564
chr2L	6780778	6780786
chr2L	6786642	6786650
chr2L	6795969	6795977
chr2L	6806898	6806906
chr2L	6811478	6811486
chr2L	6811888	6811896
chr2L	6814774	6814782
chr2L	6815319	6815327
chr2L	6826191	6826199
chr2L	6838744	6838752
chr2L	6839986	6839994
chr2L	6840241	6840249
chr2L	6842699	6842707
chr2L	6844045	6844053
chr2L	6887930	6887938
chr2L	6890600	6890608
chr2L	6893474	6893482
chr2L	6906357	6906365
chr2L	6920891	6920899
chr2L	6922434	6922442
chr2L	6929542	6929550
chr2L	6987650	6987658
chr2L	7001606	7001614
chr2L	7004427	7004435
chr2L	7006233	7006241
chr2L	7007396	7007404
chr2L	7020833	7020841
chr2L	7038395	7038403
chr2L	7039108	7039116
chr2L	7043075	7043083
chr2L	7045034	7045042
chr2L	7050444	7050452
chr2L	7071885	7071893
chr2L	7082517	7082525
chr2L	7089188	7089196
chr2L	7090581	7090589
chr2L	7091427	7091435
chr2L	7092784	7092792
chr2L	7098697	7098705
chr2L	7101329	7101337
chr2L	7101626	7101634
chr2L	7106005	7106013
chr2L	7106014	7106022
chr2L	7115628	7115636
chr2L	7121008	7121016
chr2L	7130507	7130515
chr2L	7141239	7141247
chr2L	7145354	7145362
chr2L	7158332	7158340
chr2L	7164229	7164237
chr2L	7201478	7201486
chr2L	7222858	7222866
chr2L	7237075	7237083
chr2L	7238631	7238639
chr2L	7239193	7239201
chr2L	7248050	7248058
chr2L	7266567	7266575
chr2L	7268796	7268804
chr2L	7275046	7275054
chr2L	7279290	7279298
chr2L	7290461	7290469
chr2L	7300342	7300350
chr2L	7309820	7309828
chr2L	7309874	7309882
chr2L	7315966	7315974
chr2L	7332358	7332366
chr2L	7343315	7343323
chr2L	7355213	7355221
chr2L	7357248	7357256
chr2L	7357993	7358001
chr2L	7358564	7358572
chr2L	7358573	7358581
chr2L	7364797	7364805
chr2L	7367626	7367634
chr2L	7373028	7373036
chr2L	7374241	7374249
chr2L	7384643	7384651
chr2L	7425486	7425494
chr2L	7430543	7430551
chr2L	7451726	7451734
chr2L	7453946	7453954
chr2L	7457644	7457652
chr2L	7466024	7466032
chr2L	7469983	7469991
chr2L	7471261	7471269
chr2L	7494831	7494839
chr2L	7504103	7504111
chr2L	7505488	7505496
chr2L	7513716	7513724
chr2L	7514054	7514062
chr2L	7521862	7521870
chr2L	7524982	7524990
chr2L	7526892	7526900
chr2L	7540920	7540928
chr2L	7543698	7543706
chr2L	7545926	7545934
chr2L	7550972	7550980
chr2L	7553387	7553395
chr2L	7559854	7559862
chr2L	7562524	7562532
chr2L	7564642	7564650
chr2L	7570410	7570418
chr2L	7592951	7592959
chr2L	7593197	7593205
chr2L	7607849	7607857
chr2L	7608702	7608710
chr2L	7613133	7613141
chr2L	7619936	7619944
chr2L	7626487	7626495
chr2L	7627547	7627555
chr2L	7647310	7647318
chr2L	7649606	7649614
chr2L	7669296	7669304
chr2L	7671132	7671140
chr2L	7672957	7672965
chr2L	7706745	7706753
chr2L	7747085	7747093
chr2L	7757193	7757201
chr2L	7762139	7762147
chr2L	7799772	7799780
chr2L	7808185	7808193
chr2L	7813812	7813820
chr2L	7820570	7820578
chr2L	7821798	7821806
chr2L	7831625	7831633
chr2L	7845467	7845475
chr2L	7864100	7864108
chr2L	7868095	7868103
chr2L	7872589	7872597
chr2L	7877053	7877061
chr2L	7879282	7879290
chr2L	7881606	7881614
chr2L	7881968	7881976
chr2L	7884759	7884767
chr2L	7891173	7891181
chr2L	7892407	7892415
chr2L	7903606	7903614
chr2L	7905678	7905686
chr2L	7911060	7911068
chr2L	7925564	7925572
chr2L	7930930	7930938
chr2L	7945756	7945764
chr2L	7962199	7962207
chr2L	7964680	7964688
chr2L	7970723	7970731
chr2L	7972197	7972205
chr2L	7989613	7989621
chr2L	8034227	8034235
chr2L	8043681	8043689
chr2L	8057286	8057294
chr2L	8071181	8071189
chr2L	8072764	8072772
chr2L	8074373	8074381
chr2L	8075423	8075431
chr2L	8084038	8084046
chr2L	8098444	8098452
chr2L	8099634	8099642
chr2L	8111501	8111509
chr2L	8116296	8116304
chr2L	8123517	8123525
chr2L	8146270	8146278
chr2L	8149212	8149220
chr2L	8154612	8154620
chr2L	8163505	8163513
chr2L	8206261	8206269
chr2L	8236740	8236748
chr2L	8258053	8258061
chr2L	8263380	8263388
chr2L	8264683	8264691
chr2L	8267908	8267916
chr2L	8270768	8270776
chr2L	8296278	8296286
chr2L	8296317	8296325
chr2L	8305256	8305264
chr2L	8313228	8313236
chr2L	8323764	8323772
chr2L	8324901	8324909
chr2L	8346071	8346079
chr2L	8376595	8376603
chr2L	8408584	8408592
chr2L	8408788	8408796
chr2L	8422344	8422352
chr2L	8461218	8461226
chr2L	8469983	8469991
chr2L	8471418	8471426
chr2L	8477880	8477888
chr2L	8481325	8481333
chr2L	8508486	8508494
chr2L	8524980	8524988
chr2L	8536618	8536626
chr2L	8550252	8550260
chr2L	8555077	8555085
chr2L	8555854	8555862
chr2L	8562580	8562588
chr2L	8564043	8564051
chr2L	8565122	8565130
chr2L	8585668	8585676
chr2L	8589935	8589943
chr2L	8618142	8618150
chr2L	8628611	8628619
chr2L	8633574	8633582
chr2L	8640114	8640122
chr2L	8644783	8644791
chr2L	8669806	8669814
chr2L	8678805	8678813
chr2L	8702106	8702114
chr2L	8709213	8709221
chr2L	8748489	8748497
chr2L	8751251	8751259
chr2L	8762269	8762277
chr2L	8809568	8809576
chr2L	8811689	8811697
chr2L	8830906	8830914
chr2L	8846964	8846972
chr2L	8848504	8848512
chr2L	8851234	8851242
chr2L	8868239	8868247
chr2L	8879123	8879131
chr2L	8886797	8886805
chr2L	8887235	8887243
chr2L	8910164	8910172
chr2L	8910488	8910496
chr2L	8911915	8911923
chr2L	8912924	8912932
chr2L	8914856	8914864
chr2L	8972613	8972621
chr2L	8980234	8980242
chr2L	8984628	8984636
chr2L	8999504	8999512
chr2L	9009046	9009054
chr2L	9014943	9014951
chr2L	9021593	9021601
chr2L	9029714	9029722
chr2L	9030774	9030782
chr2L	9032353	9032361
chr2L	9035613	9035621
chr2L	9035706	9035714
chr2L	9036946	9036954
chr2L	9040737	9040745
chr2L	9051318	9051326
chr2L	9051697	9051705
chr2L	9053954	9053962
chr2L	9062633	9062641
chr2L	9063876	9063884
chr2L	9068145	9068153
chr2L	9073699	9073707
chr2L	9091358	9091366
chr2L	9092327	9092335
chr2L	9116041	9116049
chr2L	9122736	9122744
chr2L	9124282	9124290
chr2L	9134960	9134968
chr2L	9137717	9137725
chr2L	9138829	9138837
chr2L	9143422	9143430
chr2L	9144009	9144017
chr2L	9148037	9148045
chr2L	9154985	9154993
chr2L	9163661	9163669
chr2L	9176925	9176933
chr2L	9178356	9178364
chr2L	9184933	9184941
chr2L	9189094	9189102
chr2L	9194821	9194829
chr2L	9199099	9199107
chr2L	9207361	9207369
chr2L	9217053	9217061
chr2L	9222962	9222970
chr2L	9235940	9235948
chr2L	9236053	9236061
chr2L	9263175	9263183
chr2L	9271919	9271927
chr2L	9274320	9274328
chr2L	9282673	9282681
chr2L	9286282	9286290
chr2L	9298274	9298282
chr2L	9298915	9298923
chr2L	9317143	9317151
chr2L	9325968	9325976
chr2L	9330137	9330145
chr2L	9337373	9337381
chr2L	9339955	9339963
chr2L	9354683	9354691
chr2L	9357727	9357735
chr2L	9359732	9359740
chr2L	9360369	9360377
chr2L	9363648	9363656
chr2L	9369170	9369178
chr2L	9388523	9388531
chr2L	9409334	9409342
chr2L	9416924	9416932
chr2L	9418038	9418046
chr2L	9418137	9418145
chr2L	9419512	9419520
chr2L	9448601	9448609
chr2L	9451459	9451467
chr2L	9454232	9454240
chr2L	9457311	9457319
chr2L	9468853	9468861
chr2L	9469614	9469622
chr2L	9483970	9483978
chr2L	9507873	9507881
chr2L	9514561	9514569
chr2L	9522171	9522179
chr2L	9524291	9524299
chr2L	9531605	9531613
chr2L	9539111	9539119
chr2L	9539324	9539332
chr2L	9550644	9550652
chr2L	9551479	9551487
chr2L	9554319	9554327
chr2L	9556483	9556491
chr2L	9563477	9563485
chr2L	9571940	9571948
chr2L	9578037	9578045
chr2L	9587609	9587617
chr2L	9598101	9598109
chr2L	9605538	9605546
chr2L	9608904	9608912
chr2L	9612685	9612693
chr2L	9615759	9615767
chr2L	9617128	9617136
chr2L	9628277	9628285
chr2L	9664760	9664768
chr2L	9665628	9665636
chr2L	9666304	9666312
chr2L	9667331	9667339
chr2L	9669683	9669691
chr2L	9685276	9685284
chr2L	9686353	9686361
chr2L	9712021	9712029
chr2L	9713929	9713937
chr2L	9720077	9720085
chr2L	9720723	9720731
chr2L	9745328	9745336
chr2L	9745988	9745996
chr2L	9747634	9747642
chr2L	9751538	9751546
chr2L	9757066	9757074
chr2L	9793640	9793648
chr2L	9796522	9796530
chr2L	9807905	9807913
chr2L	9826904	9826912
chr2L	9835379	9835387
chr2L	9840635	9840643
chr2L	9846439	9846447
chr2L	9861245	9861253
chr2L	9870294	9870302
chr2L	9877326	9877334
chr2L	9913757	9913765
chr2L	9922856	9922864
chr2L	9930457	9930465
chr2L	9937003	9937011
chr2L	9938933	9938941
chr2L	9945167	9945175
chr2L	9948752	9948760
chr2L	9949503	9949511
chr2L	9957372	9957380
chr2L	9957417	9957425
chr2L	9960103	9960111
chr2L	9964705	9964713
chr2L	9971164	9971172
chr2L	9980841	9980849
chr2L	9986248	9986256
chr2L	9994627	9994635
chr2L	10020041	10020049
chr2L	10022235	10022243
chr2L	10022514	10022522
chr2L	10029218	10029226
chr2L	10032104	10032112
chr2L	10037478	10037486
chr2L	10040797	10040805
chr2L	10047893	10047901
chr2L	10067987	10067995
chr2L	10093909	10093917
chr2L	10096238	10096246
chr2L	10098163	10098171
chr2L	10100967	10100975
chr2L	10101997	10102005
chr2L	10103184	10103192
chr2L	10126006	10126014
chr2L	10129362	10129370
chr2L	10130086	10130094
chr2L	10133914	10133922
chr2L	10143444	10143452
chr2L	10167839	10167847
chr2L	10170138	10170146
chr2L	10174149	10174157
chr2L	10186568	10186576
chr2L	10192848	10192856
chr2L	10248100	10248108
chr2L	10310726	10310734
chr2L	10310753	10310761
chr2L	10345473	10345481
chr2L	10356863	10356871
chr2L	10379688	10379696
chr2L	10381796	10381804
chr2L	10397464	10397472
chr2L	10401449	10401457
chr2L	10401967	10401975
chr2L	10410971	10410979
chr2L	10470557	10470565
chr2L	10473449	10473457
chr2L	10485416	10485424
chr2L	10490200	10490208
chr2L	10491382	10491390
chr2L	10492290	10492298
chr2L	10504343	10504351
chr2L	10504463	10504471
chr2L	10533499	10533507
chr2L	10540494	10540502
chr2L	10549812	10549820
chr2L	10552346	10552354
chr2L	10564377	10564385
chr2L	10580671	10580679
chr2L	10582738	10582746
chr2L	10582853	10582861
chr2L	10588475	10588483
chr2L	10602417	10602425
chr2L	10603418	10603426
chr2L	10608039	10608047
chr2L	10609156	10609164
chr2L	10621553	10621561
chr2L	10634302	10634310
chr2L	10656040	10656048
chr2L	10658921	10658929
chr2L	10664306	10664314
chr2L	10664418	10664426
chr2L	10664793	10664801
chr2L	10665133	10665141
chr2L	10665559	10665567
chr2L	10667433	10667441
chr2L	10675042	10675050
chr2L	10675901	10675909
chr2L	10691125	10691133
chr2L	10691637	10691645
chr2L	10702285	10702293
chr2L	10707372	10707380
chr2L	10721196	10721204
chr2L	10722391	10722399
chr2L	10725049	10725057
chr2L	10725802	10725810
chr2L	10747364	10747372
chr2L	10748159	10748167
chr2L	10748332	10748340
chr2L	10749800	10749808
chr2L	10749906	10749914
chr2L	10758358	10758366
chr2L	10775310	10775318
chr2L	10775880	10775888
chr2L	10777656	10777664
chr2L	10778275	10778283
chr2L	10783876	10783884
chr2L	10789094	10789102
chr2L	10805346	10805354
chr2L	10809819	10809827
chr2L	10812217	10812225
chr2L	10814467	10814475
chr2L	10815120	10815128
chr2L	10815562	10815570
chr2L	10816687	10816695
chr2L	10823531	10823539
chr2L	10828019	10828027
chr2L	10829315	10829323
chr2L	10829546	10829554
chr2L	10830201	10830209
chr2L	10849848	10849856
chr2L	10850650	10850658
chr2L	10851669	10851677
chr2L	10867992	10868000
chr2L	10875756	10875764
chr2L	10886858	10886866
chr2L	10887809	10887817
chr2L	10889548	10889556
chr2L	10899419	10899427
chr2L	10900178	10900186
chr2L	10903453	10903461
chr2L	10915017	10915025
chr2L	10917436	10917444
chr2L	10930015	10930023
chr2L	10934694	10934702
chr2L	10964927	10964935
chr2L	10964996	10965004
chr2L	10976177	10976185
chr2L	11031213	11031221
chr2L	11039001	11039009
chr2L	11040871	11040879
chr2L	11044401	11044409
chr2L	11046096	11046104
chr2L	11046269	11046277
chr2L	11046690	11046698
chr2L	11047495	11047503
chr2L	11090998	11091006
chr2L	11142952	11142960
chr2L	11152673	11152681
chr2L	11158808	11158816
chr2L	11170540	11170548
chr2L	11172504	11172512
chr2L	11193466	11193474
chr2L	11203085	11203093
chr2L	11206764	11206772
chr2L	11207632	11207640
chr2L	11213255	11213263
chr2L	11219215	11219223
chr2L	11223496	11223504
chr2L	11224378	11224386
chr2L	11227431	11227439
chr2L	11229804	11229812
chr2L	11230121	11230129
chr2L	11243770	11243778
chr2L	11253025	11253033
chr2L	11257402	11257410
chr2L	11260994	11261002
chr2L	11288477	11288485
chr2L	11291526	11291534
chr2L	11295982	11295990
chr2L	11298756	11298764
chr2L	11299313	11299321
chr2L	11308381	11308389
chr2L	11318047	11318055
chr2L	11318180	11318188
chr2L	11321571	11321579
chr2L	11322801	11322809
chr2L	11325203	11325211
chr2L	11326132	11326140
chr2L	11327110	11327118
chr2L	11327684	11327692
chr2L	11330573	11330581
chr2L	11334817	11334825
chr2L	11336011	11336019
chr2L	11336113	11336121
chr2L	11337380	11337388
chr2L	11343679	11343687
chr2L	11345025	11345033
chr2L	11352266	11352274
chr2L	11360900	11360908
chr2L	11371506	11371514
chr2L	11388430	11388438
chr2L	11389319	11389327
chr2L	11390159	11390167
chr2L	11394733	11394741
chr2L	11396290	11396298
chr2L	11400165	11400173
chr2L	11402917	11402925
chr2L	11403995	11404003
chr2L	11405305	11405313
chr2L	11406073	11406081
chr2L	11414390	11414398
chr2L	11416299	11416307
chr2L	11420623	11420631
chr2L	11423055	11423063
chr2L	11423150	11423158
chr2L	11428171	11428179
chr2L	11434314	11434322
chr2L	11435547	11435555
chr2L	11445973	11445981
chr2L	11453710	11453718
chr2L	11456906	11456914
chr2L	11456919	11456927
chr2L	11457154	11457162
chr2L	11462560	11462568
chr2L	11463369	11463377
chr2L	11470297	11470305
chr2L	11473354	11473362
chr2L	11476623	11476631
chr2L	11477298	11477306
chr2L	11477670	11477678
chr2L	11478558	11478566
chr2L	11479653	11479661
chr2L	11481047	11481055
chr2L	11488575	11488583
chr2L	11488685	11488693
chr2L	11494060	11494068
chr2L	11508878	11508886
chr2L	11556265	11556273
chr2L	11563433	11563441
chr2L	11572084	11572092
chr2L	11574344	11574352
chr2L	11575138	11575146
chr2L	11577401	11577409
chr2L	11587253	11587261
chr2L	11587264	11587272
chr2L	11596630	11596638
chr2L	11597115	11597123
chr2L	11607981	11607989
chr2L	11620525	11620533
chr2L	11620608	11620616
chr2L	11621452	11621460
chr2L	11625684	11625692
chr2L	11626213	11626221
chr2L	11629262	11629270
chr2L	11641593	11641601
chr2L	11656569	11656577
chr2L	11656877	11656885
chr2L	11660397	11660405
chr2L	11678346	11678354
chr2L	11679370	11679378
chr2L	11680204	11680212
chr2L	11680264	11680272
chr2L	11710497	11710505
chr2L	11710803	11710811
chr2L	11733592	11733600
chr2L	11758383	11758391
chr2L	11769563	11769571
chr2L	11804256	11804264
chr2L	11823457	11823465
chr2L	11845928	11845936
chr2L	11852798	11852806
chr2L	11855998	11856006
chr2L	11865783	11865791
chr2L	11874090	11874098
chr2L	11889222	11889230
chr2L	11890288	11890296
chr2L	11903045	11903053
chr2L	11907821	11907829
chr2L	11907995	11908003
chr2L	11908279	11908287
chr2L	11908734	11908742
chr2L	11912463	11912471
chr2L	11918159	11918167
chr2L	11927157	11927165
chr2L	11947169	11947177
chr2L	11954041	11954049
chr2L	12025517	12025525
chr2L	12074501	12074509
chr2L	12074758	12074766
chr2L	12107255	12107263
chr2L	12121220	12121228
chr2L	12134726	12134734
chr2L	12139956	12139964
chr2L	12145428	12145436
chr2L	12149687	12149695
chr2L	12150467	12150475
chr2L	12177114	12177122
chr2L	12224165	12224173
chr2L	12224620	12224628
chr2L	12225073	12225081
chr2L	12234552	12234560
chr2L	12235103	12235111
chr2L	12239446	12239454
chr2L	12245209	12245217
chr2L	12247967	12247975
chr2L	12250305	12250313
chr2L	12250506	12250514
chr2L	12277814	12277822
chr2L	12278738	12278746
chr2L	12278892	12278900
chr2L	12291932	12291940
chr2L	12298055	12298063
chr2L	12304358	12304366
chr2L	12306195	12306203
chr2L	12312113	12312121
chr2L	12321525	12321533
chr2L	12339660	12339668
chr2L	12344995	12345003
chr2L	12348084	12348092
chr2L	12370197	12370205
chr2L	12376123	12376131
chr2L	12380063	12380071
chr2L	12390675	12390683
chr2L	12392672	12392680
chr2L	12406487	12406495
chr2L	12406997	12407005
chr2L	12409547	12409555
chr2L	12409785	12409793
chr2L	12411351	12411359
chr2L	12411466	12411474
chr2L	12411704	12411712
chr2L	12419810	12419818
chr2L	12419967	12419975
chr2L	12420792	12420800
chr2L	12423298	12423306
chr2L	12426025	12426033
chr2L	12426495	12426503
chr2L	12429736	12429744
chr2L	12473665	12473673
chr2L	12477746	12477754
chr2L	12482583	12482591
chr2L	12485845	12485853
chr2L	12499406	12499414
chr2L	12501423	12501431
chr2L	12511333	12511341
chr2L	12511354	12511362
chr2L	12512102	12512110
chr2L	12513846	12513854
chr2L	12517701	12517709
chr2L	12518897	12518905
chr2L	12530637	12530645
chr2L	12541455	12541463
chr2L	12556893	12556901
chr2L	12557089	12557097
chr2L	12565673	12565681
chr2L	12576516	12576524
chr2L	12577334	12577342
chr2L	12577890	12577898
chr2L	12581149	12581157
chr2L	12582398	12582406
chr2L	12593376	12593384
chr2L	12595672	12595680
chr2L	12596374	12596382
chr2L	12598504	12598512
chr2L	12606397	12606405
chr2L	12607631	12607639
chr2L	12610075	12610083
chr2L	12613210	12613218
chr2L	12613326	12613334
chr2L	12614839	12614847
chr2L	12616977	12616985
chr2L	12623973	12623981
chr2L	12625196	12625204
chr2L	12630616	12630624
chr2L	12642537	12642545
chr2L	12645681	12645689
chr2L	12647763	12647771
chr2L	12649405	12649413
chr2L	12654181	12654189
chr2L	12658795	12658803
chr2L	12659277	12659285
chr2L	12659537	12659545
chr2L	12665056	12665064
chr2L	12665448	12665456
chr2L	12665814	12665822
chr2L	12672317	12672325
chr2L	12672496	12672504
chr2L	12681775	12681783
chr2L	12683848	12683856
chr2L	12688201	12688209
chr2L	12714012	12714020
chr2L	12749645	12749653
chr2L	12772564	12772572
chr2L	12772593	12772601
chr2L	12777999	12778007
chr2L	12778088	12778096
chr2L	12830286	12830294
chr2L	12831455	12831463
chr2L	12834183	12834191
chr2L	12836418	12836426
chr2L	12837290	12837298
chr2L	12837301	12837309
chr2L	12857424	12857432
chr2L	12857665	12857673
chr2L	12858182	12858190
chr2L	12860338	12860346
chr2L	12876272	12876280
chr2L	12882317	12882325
chr2L	12884058	12884066
chr2L	12886338	12886346
chr2L	12892176	12892184
chr2L	12898868	12898876
chr2L	12904655	12904663
chr2L	12944479	12944487
chr2L	12944708	12944716
chr2L	12946428	12946436
chr2L	12950618	12950626
chr2L	12978538	12978546
chr2L	12978809	12978817
chr2L	12982732	12982740
chr2L	12992438	12992446
chr2L	12992625	12992633
chr2L	13001278	13001286
chr2L	13004057	13004065
chr2L	13039860	13039868
chr2L	13043122	13043130
chr2L	13051814	13051822
chr2L	13077783	13077791
chr2L	13079602	13079610
chr2L	13080382	13080390
chr2L	13081335	13081343
chr2L	13084686	13084694
chr2L	13085430	13085438
chr2L	13087335	13087343
chr2L	13094461	13094469
chr2L	13098010	13098018
chr2L	13098421	13098429
chr2L	13120400	13120408
chr2L	13135279	13135287
chr2L	13138788	13138796
chr2L	13139984	13139992
chr2L	13227769	13227777
chr2L	13227940	13227948
chr2L	13231823	13231831
chr2L	13233166	13233174
chr2L	13242442	13242450
chr2L	13246870	13246878
chr2L	13261483	13261491
chr2L	13269592	13269600
chr2L	13270019	13270027
chr2L	13279736	13279744
chr2L	13302708	13302716
chr2L	13303202	13303210
chr2L	13313107	13313115
chr2L	13319678	13319686
chr2L	13320527	13320535
chr2L	13327862	13327870
chr2L	13340373	13340381
chr2L	13343696	13343704
chr2L	13362576	13362584
chr2L	13374461	13374469
chr2L	13384743	13384751
chr2L	13402302	13402310
chr2L	13423321	13423329
chr2L	13425312	13425320
chr2L	13430091	13430099
chr2L	13441312	13441320
chr2L	13460622	13460630
chr2L	13467773	13467781
chr2L	13470709	13470717
chr2L	13472037	13472045
chr2L	13479772	13479780
chr2L	13480933	13480941
chr2L	13499989	13499997
chr2L	13507523	13507531
chr2L	13507797	13507805
chr2L	13513573	13513581
chr2L	13520665	13520673
chr2L	13520803	13520811
chr2L	13521505	13521513
chr2L	13536278	13536286
chr2L	13540075	13540083
chr2L	13540441	13540449
chr2L	13592749	13592757
chr2L	13602300	13602308
chr2L	13605144	13605152
chr2L	13611635	13611643
chr2L	13619619	13619627
chr2L	13645315	13645323
chr2L	13653400	13653408
chr2L	13659848	13659856
chr2L	13660428	13660436
chr2L	13662448	13662456
chr2L	13665690	13665698
chr2L	13667868	13667876
chr2L	13671925	13671933
chr2L	13673135	13673143
chr2L	13693589	13693597
chr2L	13696193	13696201
chr2L	13698567	13698575
chr2L	13713201	13713209
chr2L	13723993	13724001
chr2L	13726081	13726089
chr2L	13726168	13726176
chr2L	13728614	13728622
chr2L	13729084	13729092
chr2L	13730164	13730172
chr2L	13732652	13732660
chr2L	13732676	13732684
chr2L	13779931	13779939
chr2L	13817090	13817098
chr2L	13821145	13821153
chr2L	13822102	13822110
chr2L	13828020	13828028
chr2L	13840581	13840589
chr2L	13870353	13870361
chr2L	13870706	13870714
chr2L	13870734	13870742
chr2L	13875118	13875126
chr2L	13876633	13876641
chr2L	13877733	13877741
chr2L	13881104	13881112
chr2L	13891094	13891102
chr2L	13893044	13893052
chr2L	13893087	13893095
chr2L	13894345	13894353
chr2L	13897782	13897790
chr2L	13918280	13918288
chr2L	13918806	13918814
chr2L	13919214	13919222
chr2L	13919245	13919253
chr2L	13923035	13923043
chr2L	13926557	13926565
chr2L	13933851	13933859
chr2L	13933917	13933925
chr2L	13934475	13934483
chr2L	13940810	13940818
chr2L	13941332	13941340
chr2L	13943127	13943135
chr2L	13954165	13954173
chr2L	13959539	13959547
chr2L	13976688	13976696
chr2L	13996779	13996787
chr2L	13999290	13999298
chr2L	14003507	14003515
chr2L	14013913	14013921
chr2L	14017104	14017112
chr2L	14017404	14017412
chr2L	14025483	14025491
chr2L	14046090	14046098
chr2L	14063063	14063071
chr2L	14065767	14065775
chr2L	14079191	14079199
chr2L	14083470	14083478
chr2L	14084618	14084626
chr2L	14084951	14084959
chr2L	14085277	14085285
chr2L	14107467	14107475
chr2L	14122530	14122538
chr2L	14122682	14122690
chr2L	14128037	14128045
chr2L	14148190	14148198
chr2L	14179799	14179807
chr2L	14180542	14180550
chr2L	14181966	14181974
chr2L	14183801	14183809
chr2L	14199954	14199962
chr2L	14206469	14206477
chr2L	14213442	14213450
chr2L	14218239	14218247
chr2L	14223485	14223493
chr2L	14231654	14231662
chr2L	14244443	14244451
chr2L	14257700	14257708
chr2L	14258658	14258666
chr2L	14259497	14259505
chr2L	14261838	14261846
chr2L	14265350	14265358
chr2L	14271988	14271996
chr2L	14274291	14274299
chr2L	14275422	14275430
chr2L	14279101	14279109
chr2L	14289694	14289702
chr2L	14294415	14294423
chr2L	14300027	14300035
chr2L	14304539	14304547
chr2L	14305887	14305895
chr2L	14306878	14306886
chr2L	14310118	14310126
chr2L	14316633	14316641
chr2L	14378023	14378031
chr2L	14384434	14384442
chr2L	14388035	14388043
chr2L	14389698	14389706
chr2L	14397138	14397146
chr2L	14397568	14397576
chr2L	14418080	14418088
chr2L	14419784	14419792
chr2L	14433137	14433145
chr2L	14436290	14436298
chr2L	14436423	14436431
chr2L	14438659	14438667
chr2L	14444316	14444324
chr2L	14450279	14450287
chr2L	14475605	14475613
chr2L	14541565	14541573
chr2L	14561606	14561614
chr2L	14564472	14564480
chr2L	14574438	14574446
chr2L	14580768	14580776
chr2L	14581232	14581240
chr2L	14595632	14595640
chr2L	14598361	14598369
chr2L	14598452	14598460
chr2L	14607862	14607870
chr2L	14611846	14611854
chr2L	14612412	14612420
chr2L	14620886	14620894
chr2L	14620990	14620998
chr2L	14625607	14625615
chr2L	14625676	14625684
chr2L	14627450	14627458
chr2L	14629566	14629574
chr2L	14630191	14630199
chr2L	14633321	14633329
chr2L	14656050	14656058
chr2L	14657732	14657740
chr2L	14667599	14667607
chr2L	14668258	14668266
chr2L	14671390	14671398
chr2L	14671630	14671638
chr2L	14678077	14678085
chr2L	14699921	14699929
chr2L	14711156	14711164
chr2L	14749909	14749917
chr2L	14749975	14749983
chr2L	14749991	14749999
chr2L	14767717	14767725
chr2L	14770202	14770210
chr2L	14772615	14772623
chr2L	14772925	14772933
chr2L	14776370	14776378
chr2L	14779765	14779773
chr2L	14786018	14786026
chr2L	14832861	14832869
chr2L	14853768	14853776
chr2L	14868551	14868559
chr2L	14874611	14874619
chr2L	14884728	14884736
chr2L	14892231	14892239
chr2L	14896850	14896858
chr2L	14914291	14914299
chr2L	14919999	14920007
chr2L	14921463	14921471
chr2L	14922949	14922957
chr2L	14938121	14938129
chr2L	14952740	14952748
chr2L	14953527	14953535
chr2L	14954227	14954235
chr2L	14958790	14958798
chr2L	14967221	14967229
chr2L	14969477	14969485
chr2L	14978474	14978482
chr2L	14978805	14978813
chr2L	14979505	14979513
chr2L	14980398	14980406
chr2L	15017222	15017230
chr2L	15018948	15018956
chr2L	15020656	15020664
chr2L	15045985	15045993
chr2L	15054112	15054120
chr2L	15057646	15057654
chr2L	15075018	15075026
chr2L	15078446	15078454
chr2L	15084514	15084522
chr2L	15085565	15085573
chr2L	15086953	15086961
chr2L	15088625	15088633
chr2L	15104912	15104920
chr2L	15111467	15111475
chr2L	15121306	15121314
chr2L	15123578	15123586
chr2L	15124727	15124735
chr2L	15133057	15133065
chr2L	15135485	15135493
chr2L	15136688	15136696
chr2L	15168597	15168605
chr2L	15170801	15170809
chr2L	15176747	15176755
chr2L	15178499	15178507
chr2L	15182363	15182371
chr2L	15184817	15184825
chr2L	15189485	15189493
chr2L	15206651	15206659
chr2L	15206847	15206855
chr2L	15219438	15219446
chr2L	15224499	15224507
chr2L	15231121	15231129
chr2L	15290679	15290687
chr2L	15294416	15294424
chr2L	15296097	15296105
chr2L	15302975	15302983
chr2L	15303898	15303906
chr2L	15307091	15307099
chr2L	15316214	15316222
chr2L	15322379	15322387
chr2L	15323013	15323021
chr2L	15323617	15323625
chr2L	15345084	15345092
chr2L	15346083	15346091
chr2L	15350030	15350038
chr2L	15367914	15367922
chr2L	15377285	15377293
chr2L	15380118	15380126
chr2L	15387238	15387246
chr2L	15402677	15402685
chr2L	15405535	15405543
chr2L	15412252	15412260
chr2L	15421502	15421510
chr2L	15429007	15429015
chr2L	15430435	15430443
chr2L	15438813	15438821
chr2L	15461252	15461260
chr2L	15468063	15468071
chr2L	15472348	15472356
chr2L	15472772	15472780
chr2L	15488611	15488619
chr2L	15489541	15489549
chr2L	15506851	15506859
chr2L	15507521	15507529
chr2L	15518472	15518480
chr2L	15521306	15521314
chr2L	15540558	15540566
chr2L	15544192	15544200
chr2L	15551335	15551343
chr2L	15551529	15551537
chr2L	15554188	15554196
chr2L	15554315	15554323
chr2L	15563621	15563629
chr2L	15567989	15567997
chr2L	15568310	15568318
chr2L	15582401	15582409
chr2L	15597179	15597187
chr2L	15597430	15597438
chr2L	15599367	15599375
chr2L	15606279	15606287
chr2L	15606307	15606315
chr2L	15618422	15618430
chr2L	15633707	15633715
chr2L	15634414	15634422
chr2L	15652926	15652934
chr2L	15654765	15654773
chr2L	15655967	15655975
chr2L	15721044	15721052
chr2L	15733586	15733594
chr2L	15735566	15735574
chr2L	15735624	15735632
chr2L	15739780	15739788
chr2L	15750693	15750701
chr2L	15763532	15763540
chr2L	15870528	15870536
chr2L	15874332	15874340
chr2L	15875833	15875841
chr2L	15884006	15884014
chr2L	15907233	15907241
chr2L	15917775	15917783
chr2L	15921287	15921295
chr2L	15922245	15922253
chr2L	15927224	15927232
chr2L	15929353	15929361
chr2L	15931985	15931993
chr2L	15936420	15936428
chr2L	15940915	15940923
chr2L	15941830	15941838
chr2L	15942170	15942178
chr2L	15947067	15947075
chr2L	15947391	15947399
chr2L	15950756	15950764
chr2L	15967040	15967048
chr2L	15977392	15977400
chr2L	15984435	15984443
chr2L	15991772	15991780
chr2L	15997939	15997947
chr2L	16000915	16000923
chr2L	16014719	16014727
chr2L	16015316	16015324
chr2L	16017205	16017213
chr2L	16018819	16018827
chr2L	16021983	16021991
chr2L	16024791	16024799
chr2L	16026176	16026184
chr2L	16029207	16029215
chr2L	16037911	16037919
chr2L	16038464	16038472
chr2L	16048565	16048573
chr2L	16050553	16050561
chr2L	16052674	16052682
chr2L	16053793	16053801
chr2L	16055649	16055657
chr2L	16060184	16060192
chr2L	16060551	16060559
chr2L	16064130	16064138
chr2L	16071597	16071605
chr2L	16073136	16073144
chr2L	16077852	16077860
chr2L	16078372	16078380
chr2L	16089905	16089913
chr2L	16101266	16101274
chr2L	16106247	16106255
chr2L	16111176	16111184
chr2L	16115844	16115852
chr2L	16121633	16121641
chr2L	16121695	16121703
chr2L	16125346	16125354
chr2L	16132764	16132772
chr2L	16136133	16136141
chr2L	16150442	16150450
chr2L	16152664	16152672
chr2L	16174102	16174110
chr2L	16174131	16174139
chr2L	16178761	16178769
chr2L	16189008	16189016
chr2L	16200137	16200145
chr2L	16208521	16208529
chr2L	16216425	16216433
chr2L	16217390	16217398
chr2L	16219749	16219757
chr2L	16225392	16225400
chr2L	16239201	16239209
chr2L	16251308	16251316
chr2L	16264177	16264185
chr2L	16284305	16284313
chr2L	16299132	16299140
chr2L	16316069	16316077
chr2L	16317194	16317202
chr2L	16328745	16328753
chr2L	16350104	16350112
chr2L	16360071	16360079
chr2L	16380825	16380833
chr2L	16381733	16381741
chr2L	16384682	16384690
chr2L	16400191	16400199
chr2L	16412924	16412932
chr2L	16417099	16417107
chr2L	16417782	16417790
chr2L	16421513	16421521
chr2L	16422034	16422042
chr2L	16425466	16425474
chr2L	16426549	16426557
chr2L	16430629	16430637
chr2L	16432402	16432410
chr2L	16448052	16448060
chr2L	16454563	16454571
chr2L	16458165	16458173
chr2L	16461599	16461607
chr2L	16461609	16461617
chr2L	16462096	16462104
chr2L	16463084	16463092
chr2L	16476561	16476569
chr2L	16477974	16477982
[truncated: 10,180 more rows]

## Sheet: ChIP_12-14h
trackname="MACS_peaks_RSQ8_12-14h"
2L	6224	6560	MACS_peak_1	67.32
2L	9776	10521	MACS_peak_2	51.44
2L	18844	19095	MACS_peak_3	77.32
2L	43667	44412	MACS_peak_4	162.35
2L	46582	47549	MACS_peak_5	130.80
2L	52505	53529	MACS_peak_6	220.79
2L	54636	55451	MACS_peak_7	569.55
2L	57915	58459	MACS_peak_8	112.20
2L	60702	61333	MACS_peak_9	104.26
2L	93536	94039	MACS_peak_10	76.87
2L	101909	102354	MACS_peak_11	65.07
2L	114324	114975	MACS_peak_12	63.07
2L	129876	132455	MACS_peak_13	106.95
2L	134970	136250	MACS_peak_14	120.60
2L	174115	175124	MACS_peak_15	111.19
2L	203506	203942	MACS_peak_16	56.07
2L	245164	246413	MACS_peak_17	212.59
2L	267356	267952	MACS_peak_18	492.11
2L	283083	283686	MACS_peak_19	62.23
2L	297136	298292	MACS_peak_20	95.26
2L	305397	306426	MACS_peak_21	51.13
2L	309058	309514	MACS_peak_22	53.82
2L	311981	312466	MACS_peak_23	73.11
2L	378780	379113	MACS_peak_24	55.44
2L	382923	383251	MACS_peak_25	87.58
2L	389157	389710	MACS_peak_26	233.90
2L	390475	390951	MACS_peak_27	84.46
2L	419488	420084	MACS_peak_28	82.20
2L	435412	435938	MACS_peak_29	71.45
2L	441899	442435	MACS_peak_30	133.53
2L	469422	470042	MACS_peak_31	72.11
2L	470395	473027	MACS_peak_32	834.31
2L	488131	488706	MACS_peak_33	55.06
2L	511989	512708	MACS_peak_34	191.36
2L	513100	513557	MACS_peak_35	73.21
2L	515962	516509	MACS_peak_36	106.75
2L	520599	521252	MACS_peak_37	382.12
2L	521808	522514	MACS_peak_38	63.91
2L	526110	526726	MACS_peak_39	121.04
2L	540316	541536	MACS_peak_40	1573.96
2L	595009	595389	MACS_peak_41	75.40
2L	602514	602966	MACS_peak_42	62.32
2L	679280	679727	MACS_peak_43	74.10
2L	679956	680410	MACS_peak_44	226.61
2L	705083	705681	MACS_peak_45	181.00
2L	715191	715785	MACS_peak_46	184.55
2L	845175	845802	MACS_peak_47	153.41
2L	846007	846638	MACS_peak_48	211.26
2L	847060	847785	MACS_peak_49	52.86
2L	854945	855831	MACS_peak_50	131.60
2L	865398	866261	MACS_peak_51	410.96
2L	867219	868041	MACS_peak_52	82.49
2L	886893	887175	MACS_peak_53	53.09
2L	1075655	1076240	MACS_peak_54	79.02
2L	1097506	1097822	MACS_peak_55	68.04
2L	1128817	1129454	MACS_peak_56	146.31
2L	1163974	1164624	MACS_peak_57	148.99
2L	1203746	1203998	MACS_peak_58	64.92
2L	1206019	1206206	MACS_peak_59	66.60
2L	1317838	1318154	MACS_peak_60	65.51
2L	1400090	1400489	MACS_peak_61	55.49
2L	1401107	1401713	MACS_peak_62	56.62
2L	1415032	1415453	MACS_peak_63	52.51
2L	1422734	1423486	MACS_peak_64	118.23
2L	1426660	1427219	MACS_peak_65	252.83
2L	1427712	1429067	MACS_peak_66	411.95
2L	1433479	1434161	MACS_peak_67	54.65
2L	1439161	1439676	MACS_peak_68	75.70
2L	1439868	1440562	MACS_peak_69	292.08
2L	1445157	1445626	MACS_peak_70	116.14
2L	1452615	1453143	MACS_peak_71	191.12
2L	1456290	1456711	MACS_peak_72	160.96
2L	1463397	1463945	MACS_peak_73	73.36
2L	1473389	1473937	MACS_peak_74	146.01
2L	1474215	1474612	MACS_peak_75	81.78
2L	1478515	1478910	MACS_peak_76	64.96
2L	1557103	1557435	MACS_peak_77	102.43
2L	1557855	1558181	MACS_peak_78	61.75
2L	1561613	1562167	MACS_peak_79	130.92
2L	1568607	1569453	MACS_peak_80	196.89
2L	1570507	1570747	MACS_peak_81	66.38
2L	1575575	1576039	MACS_peak_82	71.22
2L	1579220	1579674	MACS_peak_83	154.06
2L	1590022	1590738	MACS_peak_84	516.87
2L	1610973	1611582	MACS_peak_85	197.10
2L	1620678	1621192	MACS_peak_86	144.00
2L	1627293	1627812	MACS_peak_87	51.29
2L	1628228	1628551	MACS_peak_88	85.30
2L	1632487	1633142	MACS_peak_89	265.54
2L	1637086	1639124	MACS_peak_90	186.60
2L	1642966	1643640	MACS_peak_91	66.69
2L	1649143	1650423	MACS_peak_92	315.53
2L	1655182	1656736	MACS_peak_93	121.36
2L	1657956	1658341	MACS_peak_94	52.89
2L	1658366	1658614	MACS_peak_95	57.34
2L	1727575	1728621	MACS_peak_96	226.84
2L	1736803	1737510	MACS_peak_97	153.68
2L	1737792	1738559	MACS_peak_98	192.76
2L	1738598	1739087	MACS_peak_99	90.80
2L	1837878	1838190	MACS_peak_100	52.88
2L	1838498	1838716	MACS_peak_101	52.08
2L	1912091	1912695	MACS_peak_102	93.90
2L	1925685	1926396	MACS_peak_103	105.28
2L	1986688	1987252	MACS_peak_104	148.57
2L	2012630	2013063	MACS_peak_105	94.15
2L	2015194	2015509	MACS_peak_106	62.26
2L	2031888	2032449	MACS_peak_107	171.54
2L	2130240	2130853	MACS_peak_108	76.89
2L	2147058	2147774	MACS_peak_109	107.66
2L	2161734	2162360	MACS_peak_110	230.62
2L	2162400	2163084	MACS_peak_111	64.92
2L	2165340	2166170	MACS_peak_112	70.98
2L	2173538	2174061	MACS_peak_113	200.53
2L	2179329	2179929	MACS_peak_114	229.02
2L	2202076	2202727	MACS_peak_115	171.16
2L	2221259	2222411	MACS_peak_116	277.60
2L	2314067	2314335	MACS_peak_117	62.17
2L	2332845	2333323	MACS_peak_118	83.75
2L	2373934	2375307	MACS_peak_119	242.46
2L	2375511	2376054	MACS_peak_120	59.44
2L	2380668	2381295	MACS_peak_121	298.08
2L	2396970	2397234	MACS_peak_122	116.94
2L	2420375	2420954	MACS_peak_123	134.60
2L	2426364	2426941	MACS_peak_124	326.33
2L	2431816	2432049	MACS_peak_125	61.65
2L	2433394	2433928	MACS_peak_126	63.01
2L	2437480	2438037	MACS_peak_127	240.77
2L	2452031	2452572	MACS_peak_128	162.50
2L	2461663	2462007	MACS_peak_129	60.93
2L	2473349	2473743	MACS_peak_130	65.30
2L	2636532	2636842	MACS_peak_131	132.88
2L	2636862	2637070	MACS_peak_132	60.49
2L	2734129	2734759	MACS_peak_133	145.11
2L	2753582	2755179	MACS_peak_134	81.01
2L	2765509	2766333	MACS_peak_135	134.01
2L	2781482	2781842	MACS_peak_136	53.11
2L	2829198	2830805	MACS_peak_137	119.58
2L	2878023	2878691	MACS_peak_138	72.82
2L	2882807	2883742	MACS_peak_139	171.39
2L	2887578	2888601	MACS_peak_140	166.07
2L	2888660	2889584	MACS_peak_141	52.24
2L	2896662	2897438	MACS_peak_142	101.93
2L	2900955	2901470	MACS_peak_143	56.89
2L	2904902	2905310	MACS_peak_144	71.29
2L	2956223	2956836	MACS_peak_145	83.51
2L	2957072	2957912	MACS_peak_146	57.36
2L	2972376	2973003	MACS_peak_147	205.92
2L	3003339	3003780	MACS_peak_148	151.85
2L	3037073	3037704	MACS_peak_149	102.41
2L	3086456	3086918	MACS_peak_150	63.74
2L	3100705	3101268	MACS_peak_151	93.74
2L	3105772	3106304	MACS_peak_152	68.98
2L	3106879	3107550	MACS_peak_153	135.86
2L	3121206	3121950	MACS_peak_154	111.24
2L	3144230	3144825	MACS_peak_155	101.68
2L	3153056	3153770	MACS_peak_156	259.60
2L	3158428	3159167	MACS_peak_157	67.32
2L	3195087	3195332	MACS_peak_158	52.56
2L	3301756	3302939	MACS_peak_159	698.30
2L	3338745	3339591	MACS_peak_160	91.47
2L	3347930	3348885	MACS_peak_161	314.75
2L	3354382	3354844	MACS_peak_162	62.57
2L	3354906	3355445	MACS_peak_163	353.34
2L	3376520	3376842	MACS_peak_164	168.32
2L	3376911	3377210	MACS_peak_165	130.94
2L	3439730	3439945	MACS_peak_166	53.34
2L	3441291	3441570	MACS_peak_167	77.34
2L	3449214	3449852	MACS_peak_168	65.64
2L	3475889	3476446	MACS_peak_169	67.25
2L	3507394	3508003	MACS_peak_170	250.25
2L	3524592	3525047	MACS_peak_171	72.50
2L	3534402	3534924	MACS_peak_172	163.15
2L	3535399	3535796	MACS_peak_173	93.37
2L	3536793	3537120	MACS_peak_174	91.71
2L	3555657	3555860	MACS_peak_175	58.66
2L	3569387	3570131	MACS_peak_176	302.55
2L	3572577	3573089	MACS_peak_177	57.28
2L	3573287	3573836	MACS_peak_178	153.33
2L	3573876	3574409	MACS_peak_179	122.66
2L	3575572	3576116	MACS_peak_180	50.74
2L	3587471	3587854	MACS_peak_181	98.63
2L	3588233	3588842	MACS_peak_182	370.82
2L	3655472	3656170	MACS_peak_183	400.76
2L	3657109	3657788	MACS_peak_184	57.09
2L	3658230	3658655	MACS_peak_185	63.71
2L	3675759	3676212	MACS_peak_186	201.92
2L	3712498	3713570	MACS_peak_187	187.57
2L	3737613	3738126	MACS_peak_188	110.16
2L	3769687	3770834	MACS_peak_189	472.46
2L	3771224	3771780	MACS_peak_190	69.69
2L	3773154	3773626	MACS_peak_191	91.78
2L	3775836	3776422	MACS_peak_192	193.58
2L	3776564	3777297	MACS_peak_193	478.52
2L	3777749	3778337	MACS_peak_194	64.57
2L	3778677	3779195	MACS_peak_195	88.88
2L	3788767	3790422	MACS_peak_196	1229.16
2L	3802742	3804248	MACS_peak_197	131.56
2L	3804416	3805531	MACS_peak_198	601.46
2L	3827637	3828099	MACS_peak_199	75.70
2L	3831705	3832176	MACS_peak_200	67.59
2L	3832235	3832870	MACS_peak_201	204.34
2L	3840923	3841417	MACS_peak_202	164.27
2L	3844775	3845262	MACS_peak_203	84.00
2L	3851000	3851855	MACS_peak_204	331.92
2L	3852139	3852530	MACS_peak_205	69.76
2L	3855651	3855986	MACS_peak_206	71.23
2L	3856122	3856758	MACS_peak_207	102.62
2L	3858600	3858969	MACS_peak_208	52.53
2L	3880041	3880469	MACS_peak_209	84.44
2L	3882126	3882599	MACS_peak_210	100.01
2L	3888945	3889443	MACS_peak_211	82.20
2L	3896298	3896616	MACS_peak_212	61.14
2L	3896888	3897246	MACS_peak_213	90.29
2L	4019113	4019511	MACS_peak_214	96.63
2L	4025033	4025461	MACS_peak_215	154.52
2L	4030376	4031094	MACS_peak_216	172.06
2L	4031468	4032186	MACS_peak_217	174.13
2L	4042773	4043574	MACS_peak_218	263.57
2L	4043617	4043916	MACS_peak_219	53.19
2L	4053397	4053957	MACS_peak_220	477.45
2L	4056751	4057087	MACS_peak_221	92.10
2L	4063414	4063824	MACS_peak_222	55.44
2L	4065309	4065612	MACS_peak_223	82.64
2L	4075837	4076068	MACS_peak_224	93.14
2L	4077952	4078197	MACS_peak_225	60.17
2L	4080710	4081571	MACS_peak_226	225.93
2L	4112088	4112578	MACS_peak_227	135.03
2L	4118889	4119468	MACS_peak_228	221.95
2L	4124938	4125424	MACS_peak_229	68.74
2L	4185400	4185774	MACS_peak_230	102.25
2L	4219003	4219259	MACS_peak_231	54.57
2L	4227157	4227864	MACS_peak_232	145.46
2L	4286206	4286566	MACS_peak_233	70.61
2L	4296817	4297278	MACS_peak_234	79.57
2L	4386791	4387512	MACS_peak_235	156.58
2L	4404438	4404702	MACS_peak_236	64.00
2L	4448410	4449355	MACS_peak_237	87.64
2L	4458289	4458814	MACS_peak_238	114.01
2L	4570121	4570381	MACS_peak_239	50.51
2L	4573897	4574196	MACS_peak_240	50.57
2L	4578930	4579456	MACS_peak_241	156.64
2L	4583272	4583777	MACS_peak_242	158.66
2L	4609601	4609834	MACS_peak_243	53.59
2L	4790558	4791088	MACS_peak_244	110.83
2L	4794250	4794581	MACS_peak_245	65.85
2L	4798677	4799350	MACS_peak_246	299.52
2L	4812089	4812897	MACS_peak_247	68.64
2L	4820850	4821766	MACS_peak_248	103.77
2L	4837460	4839121	MACS_peak_249	439.76
2L	4850292	4850828	MACS_peak_250	178.81
2L	4856098	4856575	MACS_peak_251	208.00
2L	4906241	4906661	MACS_peak_252	53.83
2L	4906721	4907277	MACS_peak_253	368.88
2L	4907710	4908567	MACS_peak_254	356.20
2L	4915643	4915958	MACS_peak_255	62.26
2L	4945121	4945738	MACS_peak_256	343.73
2L	5000302	5001467	MACS_peak_257	115.91
2L	5004683	5005383	MACS_peak_258	83.69
2L	5010657	5011296	MACS_peak_259	52.73
2L	5059588	5060365	MACS_peak_260	148.38
2L	5060950	5061596	MACS_peak_261	137.00
2L	5074564	5075278	MACS_peak_262	56.96
2L	5080086	5080562	MACS_peak_263	101.24
2L	5086321	5086742	MACS_peak_264	71.32
2L	5086933	5087580	MACS_peak_265	382.22
2L	5101631	5102169	MACS_peak_266	76.26
2L	5106000	5106656	MACS_peak_267	57.74
2L	5107184	5108845	MACS_peak_268	253.49
2L	5111936	5113047	MACS_peak_269	156.51
2L	5145489	5146038	MACS_peak_270	172.65
2L	5238135	5238662	MACS_peak_271	129.07
2L	5242438	5242904	MACS_peak_272	50.98
2L	5245523	5246067	MACS_peak_273	59.29
2L	5255672	5256373	MACS_peak_274	108.56
2L	5293114	5293615	MACS_peak_275	64.77
2L	5297182	5297757	MACS_peak_276	78.16
2L	5299186	5300136	MACS_peak_277	187.09
2L	5302214	5302788	MACS_peak_278	54.63
2L	5342360	5342889	MACS_peak_279	410.01
2L	5365605	5366160	MACS_peak_280	51.67
2L	5370019	5370308	MACS_peak_281	76.78
2L	5393232	5393737	MACS_peak_282	204.32
2L	5425302	5425767	MACS_peak_283	53.93
2L	5442648	5443107	MACS_peak_284	119.51
2L	5443198	5443763	MACS_peak_285	477.45
2L	5445986	5446235	MACS_peak_286	51.03
2L	5476528	5477116	MACS_peak_287	310.35
2L	5496178	5496407	MACS_peak_288	55.23
2L	5502591	5502840	MACS_peak_289	54.71
2L	5523784	5524390	MACS_peak_290	66.21
2L	5569459	5569972	MACS_peak_291	213.99
2L	5719952	5720510	MACS_peak_292	59.30
2L	5743503	5744109	MACS_peak_293	115.64
2L	5764985	5765508	MACS_peak_294	152.51
2L	5781636	5782006	MACS_peak_295	72.67
2L	5888263	5888588	MACS_peak_296	57.29
2L	5899836	5900285	MACS_peak_297	50.70
2L	5948264	5949524	MACS_peak_298	158.10
2L	5970897	5971771	MACS_peak_299	57.41
2L	5971933	5972436	MACS_peak_300	100.59
2L	6065771	6066350	MACS_peak_301	50.97
2L	6089735	6090952	MACS_peak_302	118.74
2L	6124313	6125269	MACS_peak_303	52.58
2L	6173598	6174144	MACS_peak_304	83.84
2L	6192920	6193758	MACS_peak_305	96.12
2L	6201580	6201901	MACS_peak_306	50.30
2L	6210746	6211249	MACS_peak_307	80.32
2L	6244609	6244928	MACS_peak_308	68.03
2L	6253671	6254049	MACS_peak_309	66.18
2L	6258764	6259243	MACS_peak_310	80.30
2L	6259938	6260411	MACS_peak_311	52.49
2L	6274508	6274964	MACS_peak_312	95.25
2L	6280366	6280837	MACS_peak_313	190.37
2L	6291222	6291645	MACS_peak_314	90.10
2L	6307060	6307403	MACS_peak_315	81.03
2L	6309820	6310157	MACS_peak_316	136.06
2L	6337856	6338978	MACS_peak_317	101.97
2L	6351013	6351309	MACS_peak_318	50.61
2L	6351334	6351553	MACS_peak_319	54.10
2L	6351687	6352340	MACS_peak_320	453.90
2L	6455892	6456461	MACS_peak_321	187.68
2L	6488360	6489251	MACS_peak_322	166.18
2L	6490621	6491256	MACS_peak_323	119.68
2L	6508518	6509052	MACS_peak_324	175.25
2L	6540017	6540509	MACS_peak_325	66.74
2L	6553354	6553926	MACS_peak_326	70.51
2L	6561537	6562464	MACS_peak_327	365.25
2L	6601128	6601660	MACS_peak_328	175.02
2L	6646718	6647767	MACS_peak_329	78.55
2L	6647770	6649528	MACS_peak_330	54.96
2L	6672985	6674119	MACS_peak_331	102.99
2L	6684223	6685130	MACS_peak_332	471.46
2L	6693708	6694024	MACS_peak_333	65.84
2L	6706870	6707468	MACS_peak_334	76.84
2L	6786345	6788647	MACS_peak_335	167.09
2L	6805472	6805947	MACS_peak_336	51.20
2L	6819564	6819909	MACS_peak_337	101.18
2L	6835281	6835515	MACS_peak_338	60.97
2L	6874458	6875023	MACS_peak_339	310.08
2L	6968219	6968904	MACS_peak_340	153.88
2L	6971670	6972280	MACS_peak_341	96.79
2L	7000529	7001225	MACS_peak_342	188.47
2L	7003456	7003912	MACS_peak_343	52.46
2L	7023679	7024480	MACS_peak_344	130.25
2L	7038584	7039847	MACS_peak_345	66.16
2L	7063413	7063867	MACS_peak_346	62.95
2L	7065646	7066012	MACS_peak_347	65.34
2L	7073204	7073516	MACS_peak_348	95.13
2L	7100744	7100980	MACS_peak_349	60.09
2L	7123632	7124130	MACS_peak_350	171.40
2L	7135011	7135532	MACS_peak_351	177.48
2L	7147768	7148605	MACS_peak_352	389.86
2L	7154825	7155319	MACS_peak_353	116.27
2L	7188225	7188881	MACS_peak_354	86.69
2L	7194091	7194941	MACS_peak_355	176.74
2L	7199458	7199974	MACS_peak_356	70.58
2L	7200104	7200413	MACS_peak_357	82.57
2L	7200706	7201272	MACS_peak_358	260.04
2L	7219694	7220566	MACS_peak_359	64.86
2L	7241324	7241745	MACS_peak_360	69.37
2L	7258232	7258535	MACS_peak_361	59.70
2L	7261950	7262396	MACS_peak_362	123.27
2L	7265740	7266266	MACS_peak_363	85.29
2L	7270219	7270769	MACS_peak_364	125.85
2L	7280009	7280562	MACS_peak_365	83.03
2L	7283799	7285278	MACS_peak_366	591.10
2L	7291897	7292174	MACS_peak_367	51.39
2L	7293384	7293700	MACS_peak_368	69.22
2L	7294938	7295195	MACS_peak_369	51.63
2L	7295802	7296422	MACS_peak_370	367.82
2L	7302704	7303083	MACS_peak_371	66.92
2L	7332658	7333518	MACS_peak_372	575.07
2L	7352419	7353316	MACS_peak_373	275.12
2L	7353472	7354065	MACS_peak_374	130.86
2L	7375917	7376586	MACS_peak_375	130.00
2L	7395758	7396311	MACS_peak_376	153.70
2L	7396913	7397413	MACS_peak_377	151.48
2L	7401007	7402093	MACS_peak_378	359.57
2L	7422697	7423642	MACS_peak_379	222.56
2L	7426245	7426735	MACS_peak_380	80.72
2L	7433823	7434464	MACS_peak_381	301.67
2L	7491872	7492334	MACS_peak_382	135.62
2L	7494788	7495450	MACS_peak_383	92.49
2L	7511131	7511855	MACS_peak_384	113.14
2L	7512863	7513449	MACS_peak_385	73.69
2L	7530479	7531114	MACS_peak_386	265.24
2L	7532643	7533126	MACS_peak_387	59.14
2L	7547066	7547528	MACS_peak_388	172.52
2L	7550841	7551113	MACS_peak_389	53.21
2L	7560193	7560816	MACS_peak_390	86.41
2L	7565021	7565347	MACS_peak_391	104.53
2L	7575338	7575836	MACS_peak_392	101.04
2L	7576472	7577428	MACS_peak_393	96.75
2L	7596700	7597364	MACS_peak_394	450.41
2L	7616541	7617282	MACS_peak_395	101.07
2L	7631050	7631995	MACS_peak_396	745.24
2L	7635095	7635738	MACS_peak_397	96.72
2L	7641603	7642230	MACS_peak_398	160.05
2L	7647240	7647521	MACS_peak_399	93.34
2L	7659972	7660511	MACS_peak_400	138.05
2L	7700992	7701504	MACS_peak_401	99.30
2L	7704993	7705416	MACS_peak_402	171.44
2L	7789136	7789553	MACS_peak_403	57.80
2L	7799682	7800540	MACS_peak_404	62.11
2L	7809591	7811325	MACS_peak_405	137.29
2L	7811423	7812094	MACS_peak_406	98.89
2L	7812922	7813842	MACS_peak_407	118.64
2L	7820568	7821862	MACS_peak_408	244.86
2L	7838293	7838463	MACS_peak_409	53.25
2L	7851628	7852032	MACS_peak_410	131.34
2L	7871781	7872263	MACS_peak_411	79.70
2L	7912790	7913344	MACS_peak_412	112.46
2L	7916221	7916687	MACS_peak_413	180.33
2L	7918712	7919182	MACS_peak_414	97.48
2L	7921432	7921856	MACS_peak_415	68.52
2L	7925226	7925884	MACS_peak_416	138.96
2L	7931221	7931672	MACS_peak_417	156.66
2L	7956922	7957232	MACS_peak_418	95.93
2L	7960444	7960846	MACS_peak_419	57.78
2L	7964466	7964991	MACS_peak_420	249.94
2L	7966030	7966521	MACS_peak_421	256.66
2L	7967993	7968269	MACS_peak_422	78.64
2L	7973760	7974191	MACS_peak_423	59.88
2L	7984672	7985192	MACS_peak_424	50.28
2L	7994021	7994475	MACS_peak_425	83.52
2L	7994542	7995114	MACS_peak_426	106.69
2L	8001866	8002301	MACS_peak_427	136.18
2L	8009462	8010021	MACS_peak_428	80.57
2L	8010181	8010531	MACS_peak_429	69.53
2L	8151011	8151526	MACS_peak_430	66.52
2L	8159463	8160006	MACS_peak_431	64.04
2L	8162154	8164302	MACS_peak_432	285.88
2L	8204904	8205735	MACS_peak_433	298.84
2L	8229354	8230018	MACS_peak_434	75.78
2L	8239679	8240502	MACS_peak_435	208.27
2L	8265524	8266032	MACS_peak_436	88.58
2L	8266362	8266963	MACS_peak_437	164.76
2L	8274647	8275338	MACS_peak_438	200.00
2L	8275441	8276189	MACS_peak_439	96.44
2L	8276784	8278189	MACS_peak_440	345.09
2L	8284883	8285350	MACS_peak_441	91.39
2L	8292261	8292934	MACS_peak_442	469.26
2L	8355410	8355913	MACS_peak_443	73.82
2L	8362479	8363700	MACS_peak_444	190.65
2L	8376564	8377185	MACS_peak_445	295.25
2L	8383932	8384809	MACS_peak_446	184.61
2L	8461575	8462298	MACS_peak_447	145.46
2L	8463011	8463595	MACS_peak_448	88.13
2L	8471654	8472148	MACS_peak_449	151.05
2L	8477869	8478617	MACS_peak_450	408.10
2L	8521127	8522368	MACS_peak_451	712.26
2L	8534595	8535971	MACS_peak_452	420.89
2L	8541975	8542836	MACS_peak_453	229.47
2L	8544241	8544721	MACS_peak_454	81.23
2L	8554172	8554711	MACS_peak_455	60.26
2L	8572912	8573381	MACS_peak_456	86.27
2L	8583100	8583581	MACS_peak_457	102.35
2L	8588697	8589372	MACS_peak_458	230.44
2L	8602797	8603082	MACS_peak_459	52.02
2L	8610854	8611259	MACS_peak_460	82.72
2L	8614947	8615303	MACS_peak_461	103.51
2L	8671966	8672280	MACS_peak_462	59.55
2L	8691179	8691812	MACS_peak_463	264.80
2L	8692039	8692705	MACS_peak_464	107.10
2L	8694435	8694753	MACS_peak_465	51.07
2L	8698241	8698568	MACS_peak_466	60.62
2L	8714928	8715672	MACS_peak_467	174.61
2L	8717193	8718131	MACS_peak_468	342.44
2L	8721801	8722475	MACS_peak_469	77.45
2L	8738116	8739223	MACS_peak_470	188.04
2L	8739481	8740416	MACS_peak_471	58.82
2L	8746294	8746724	MACS_peak_472	122.74
2L	8834617	8835275	MACS_peak_473	199.49
2L	8835819	8836394	MACS_peak_474	312.25
2L	8840323	8841213	MACS_peak_475	1165.57
2L	8847480	8848294	MACS_peak_476	334.45
2L	8860916	8861217	MACS_peak_477	53.71
2L	8878595	8879001	MACS_peak_478	59.43
2L	8888575	8889453	MACS_peak_479	167.22
2L	8898326	8898606	MACS_peak_480	57.42
2L	8901736	8902232	MACS_peak_481	163.15
2L	8907345	8907870	MACS_peak_482	75.94
2L	8908300	8908598	MACS_peak_483	50.91
2L	8911186	8911750	MACS_peak_484	261.24
2L	8914021	8914795	MACS_peak_485	193.48
2L	8950123	8950470	MACS_peak_486	60.45
2L	8951099	8951659	MACS_peak_487	550.42
2L	8952294	8952725	MACS_peak_488	57.87
2L	8953132	8953807	MACS_peak_489	72.61
2L	8957721	8958532	MACS_peak_490	546.72
2L	8982481	8983078	MACS_peak_491	301.39
2L	8984412	8985107	MACS_peak_492	190.37
2L	8985142	8985436	MACS_peak_493	96.54
2L	8985956	8986289	MACS_peak_494	58.25
2L	8997121	8997822	MACS_peak_495	688.20
2L	9125048	9125837	MACS_peak_496	557.47
2L	9133107	9133690	MACS_peak_497	184.62
2L	9134118	9134533	MACS_peak_498	65.07
2L	9142734	9143381	MACS_peak_499	85.49
2L	9153770	9154262	MACS_peak_500	77.93
2L	9168286	9168795	MACS_peak_501	134.36
2L	9184466	9184832	MACS_peak_502	55.45
2L	9192955	9193429	MACS_peak_503	79.54
2L	9193462	9194160	MACS_peak_504	59.33
2L	9194704	9195313	MACS_peak_505	115.91
2L	9205934	9206873	MACS_peak_506	375.68
2L	9206956	9207561	MACS_peak_507	142.35
2L	9235474	9236077	MACS_peak_508	69.80
2L	9386662	9387111	MACS_peak_509	69.96
2L	9400159	9400655	MACS_peak_510	195.30
2L	9416395	9417157	MACS_peak_511	184.07
2L	9430952	9431598	MACS_peak_512	75.03
2L	9436997	9437784	MACS_peak_513	174.10
2L	9447686	9448010	MACS_peak_514	115.97
2L	9449052	9449922	MACS_peak_515	342.23
2L	9458475	9459169	MACS_peak_516	157.04
2L	9459899	9460540	MACS_peak_517	67.07
2L	9496510	9497415	MACS_peak_518	78.89
2L	9497827	9498527	MACS_peak_519	190.79
2L	9503301	9503570	MACS_peak_520	77.16
2L	9520712	9522300	MACS_peak_521	272.48
2L	9522591	9523302	MACS_peak_522	324.14
2L	9523938	9525083	MACS_peak_523	85.26
2L	9525523	9526228	MACS_peak_524	82.90
2L	9569640	9570603	MACS_peak_525	164.39
2L	9576141	9577090	MACS_peak_526	101.18
2L	9639488	9639710	MACS_peak_527	58.23
2L	9660417	9660953	MACS_peak_528	357.02
2L	9677451	9677780	MACS_peak_529	56.09
2L	9682772	9683160	MACS_peak_530	77.73
2L	9687388	9687853	MACS_peak_531	86.08
2L	9691518	9691980	MACS_peak_532	132.75
2L	9737681	9738259	MACS_peak_533	148.71
2L	9739004	9739450	MACS_peak_534	110.49
2L	9921191	9921737	MACS_peak_535	106.99
2L	9954013	9954599	MACS_peak_536	309.34
2L	9956843	9957445	MACS_peak_537	124.76
2L	9984033	9984640	MACS_peak_538	74.41
2L	9986377	9986845	MACS_peak_539	84.52
2L	9996612	9997065	MACS_peak_540	91.10
2L	10009974	10010627	MACS_peak_541	318.68
2L	10056583	10057678	MACS_peak_542	204.84
2L	10061158	10061705	MACS_peak_543	128.81
2L	10117066	10117445	MACS_peak_544	70.60
2L	10177445	10177764	MACS_peak_545	57.28
2L	10203735	10204222	MACS_peak_546	61.26
2L	10210561	10211331	MACS_peak_547	102.93
2L	10230191	10230814	MACS_peak_548	51.63
2L	10238927	10239380	MACS_peak_549	55.30
2L	10278992	10279536	MACS_peak_550	51.65
2L	10292182	10292857	MACS_peak_551	89.81
2L	10298197	10300269	MACS_peak_552	502.99
2L	10314606	10314964	MACS_peak_553	59.75
2L	10321335	10322677	MACS_peak_554	58.68
2L	10338933	10339422	MACS_peak_555	90.76
2L	10356203	10356965	MACS_peak_556	75.53
2L	10381559	10382388	MACS_peak_557	307.36
2L	10386063	10386740	MACS_peak_558	166.91
2L	10413455	10414195	MACS_peak_559	181.52
2L	10428115	10428998	MACS_peak_560	55.14
2L	10439056	10440388	MACS_peak_561	69.04
2L	10441954	10442544	MACS_peak_562	244.41
2L	10447349	10447635	MACS_peak_563	55.48
2L	10466656	10467309	MACS_peak_564	223.28
2L	10467468	10467932	MACS_peak_565	55.82
2L	10474212	10474822	MACS_peak_566	232.14
2L	10497701	10498365	MACS_peak_567	50.62
2L	10522432	10522952	MACS_peak_568	171.87
2L	10527207	10527833	MACS_peak_569	240.83
2L	10543378	10543814	MACS_peak_570	84.06
2L	10555120	10555406	MACS_peak_571	67.97
2L	10565659	10566320	MACS_peak_572	106.17
2L	10590468	10590695	MACS_peak_573	52.22
2L	10614777	10615074	MACS_peak_574	58.39
2L	10616132	10616368	MACS_peak_575	64.32
2L	10616736	10617267	MACS_peak_576	121.52
2L	10661497	10662240	MACS_peak_577	246.18
2L	10665377	10666127	MACS_peak_578	370.65
2L	10671461	10671871	MACS_peak_579	72.54
2L	10677369	10677847	MACS_peak_580	101.74
2L	10680440	10680937	MACS_peak_581	153.87
2L	10685507	10686153	MACS_peak_582	254.83
2L	10687632	10688083	MACS_peak_583	130.41
2L	10689321	10689750	MACS_peak_584	91.44
2L	10703316	10703680	MACS_peak_585	103.89
2L	10724211	10724542	MACS_peak_586	70.73
2L	10744038	10744742	MACS_peak_587	65.34
2L	10748272	10748705	MACS_peak_588	59.54
2L	10749320	10749797	MACS_peak_589	77.59
2L	10752044	10752805	MACS_peak_590	128.59
2L	10760471	10760864	MACS_peak_591	59.10
2L	10938422	10938780	MACS_peak_592	71.28
2L	10964251	10964900	MACS_peak_593	79.59
2L	10986452	10986785	MACS_peak_594	66.07
2L	10986986	10988224	MACS_peak_595	390.50
2L	10988959	10989647	MACS_peak_596	126.51
2L	11018860	11019211	MACS_peak_597	56.08
2L	11037520	11037885	MACS_peak_598	102.54
2L	11039782	11040607	MACS_peak_599	73.54
2L	11057639	11058341	MACS_peak_600	365.55
2L	11065833	11067203	MACS_peak_601	74.44
2L	11090970	11091588	MACS_peak_602	69.89
2L	11155202	11155463	MACS_peak_603	56.84
2L	11184058	11184387	MACS_peak_604	62.03
2L	11188768	11189111	MACS_peak_605	95.11
2L	11192620	11193427	MACS_peak_606	437.62
2L	11206017	11206973	MACS_peak_607	274.30
2L	11208838	11209430	MACS_peak_608	138.66
2L	11229449	11229783	MACS_peak_609	70.96
2L	11234594	11235065	MACS_peak_610	137.06
2L	11243893	11244284	MACS_peak_611	100.15
2L	11269285	11269596	MACS_peak_612	84.28
2L	11317808	11318083	MACS_peak_613	83.32
2L	11323835	11324317	MACS_peak_614	141.22
2L	11327615	11328001	MACS_peak_615	75.12
2L	11331629	11332046	MACS_peak_616	184.83
2L	11404355	11404667	MACS_peak_617	67.08
2L	11404698	11405352	MACS_peak_618	269.27
2L	11453156	11453372	MACS_peak_619	56.87
2L	11472054	11472280	MACS_peak_620	59.57
2L	11476224	11476537	MACS_peak_621	74.93
2L	11501824	11503083	MACS_peak_622	162.67
2L	11589187	11589535	MACS_peak_623	90.72
2L	11813960	11814355	MACS_peak_624	54.99
2L	11815430	11815873	MACS_peak_625	63.40
2L	11872468	11872878	MACS_peak_626	84.11
2L	11954530	11955052	MACS_peak_627	172.75
2L	11955321	11956254	MACS_peak_628	582.47
2L	11957072	11957444	MACS_peak_629	91.01
2L	12026592	12026855	MACS_peak_630	77.04
2L	12044348	12045630	MACS_peak_631	77.54
2L	12065638	12066090	MACS_peak_632	132.07
2L	12074417	12075025	MACS_peak_633	261.13
2L	12103072	12103901	MACS_peak_634	291.68
2L	12108962	12109536	MACS_peak_635	56.28
2L	12124863	12125319	MACS_peak_636	162.03
2L	12200011	12200431	MACS_peak_637	91.30
2L	12249712	12250255	MACS_peak_638	72.21
2L	12315014	12315287	MACS_peak_639	52.84
2L	12337122	12337556	MACS_peak_640	104.69
2L	12415633	12416275	MACS_peak_641	364.61
2L	12462864	12463129	MACS_peak_642	59.33
2L	12465224	12465930	MACS_peak_643	163.59
2L	12467756	12468609	MACS_peak_644	83.84
2L	12475990	12476375	MACS_peak_645	51.53
2L	12483304	12485673	MACS_peak_646	70.46
2L	12492465	12493651	MACS_peak_647	51.25
2L	12497800	12498390	MACS_peak_648	183.92
2L	12508243	12509539	MACS_peak_649	52.61
2L	12528546	12528906	MACS_peak_650	52.38
2L	12530800	12531150	MACS_peak_651	54.63
2L	12534798	12535132	MACS_peak_652	69.61
2L	12628566	12629230	MACS_peak_653	338.33
2L	12644213	12644797	MACS_peak_654	146.04
2L	12721713	12722624	MACS_peak_655	231.02
2L	12824729	12825110	MACS_peak_656	68.27
2L	12833735	12834209	MACS_peak_657	126.99
2L	12860901	12861208	MACS_peak_658	84.91
2L	12994495	12994701	MACS_peak_659	56.43
2L	13003960	13004515	MACS_peak_660	62.67
2L	13019119	13019702	MACS_peak_661	92.35
2L	13021088	13022010	MACS_peak_662	557.80
2L	13072853	13073420	MACS_peak_663	117.02
2L	13073717	13074775	MACS_peak_664	267.09
2L	13083496	13084012	MACS_peak_665	263.27
2L	13084178	13084551	MACS_peak_666	55.24
2L	13144981	13145513	MACS_peak_667	242.08
2L	13156294	13156530	MACS_peak_668	76.77
2L	13164850	13165587	MACS_peak_669	152.15
2L	13191548	13192619	MACS_peak_670	118.66
2L	13222197	13222775	MACS_peak_671	191.98
2L	13258740	13259132	MACS_peak_672	165.88
2L	13270466	13270725	MACS_peak_673	54.36
2L	13368824	13369314	MACS_peak_674	76.08
2L	13373628	13374403	MACS_peak_675	116.80
2L	13387105	13387732	MACS_peak_676	286.02
2L	13394981	13395594	MACS_peak_677	59.96
2L	13445427	13445937	MACS_peak_678	51.23
2L	13500205	13500981	MACS_peak_679	55.41
2L	13501077	13501591	MACS_peak_680	51.35
2L	13503829	13504155	MACS_peak_681	52.94
2L	13514674	13515559	MACS_peak_682	148.47
2L	13539970	13540294	MACS_peak_683	77.40
2L	13548086	13549854	MACS_peak_684	173.10
2L	13570887	13571261	MACS_peak_685	99.25
2L	13586875	13587322	MACS_peak_686	95.34
2L	13587348	13587553	MACS_peak_687	52.87
2L	13603776	13603997	MACS_peak_688	50.85
2L	13778568	13779129	MACS_peak_689	116.63
2L	13779975	13781092	MACS_peak_690	97.98
2L	13834902	13835932	MACS_peak_691	208.76
2L	13839030	13840217	MACS_peak_692	714.73
2L	13840263	13840960	MACS_peak_693	653.67
2L	13903830	13905016	MACS_peak_694	367.21
2L	13955673	13956115	MACS_peak_695	65.87
2L	14020689	14023086	MACS_peak_696	956.64
2L	14032292	14032669	MACS_peak_697	52.09
2L	14047107	14047618	MACS_peak_698	152.96
2L	14122658	14123177	MACS_peak_699	158.80
2L	14123564	14124101	MACS_peak_700	181.68
2L	14141182	14141743	MACS_peak_701	244.93
2L	14179354	14179891	MACS_peak_702	91.09
2L	14180211	14180711	MACS_peak_703	100.88
2L	14198269	14199104	MACS_peak_704	68.06
2L	14206732	14207174	MACS_peak_705	92.96
2L	14226123	14226516	MACS_peak_706	60.44
2L	14229285	14229865	MACS_peak_707	52.75
2L	14232167	14232875	MACS_peak_708	67.71
2L	14233404	14234512	MACS_peak_709	233.38
2L	14237384	14238496	MACS_peak_710	335.86
2L	14238503	14238811	MACS_peak_711	60.37
2L	14240703	14241045	MACS_peak_712	82.83
2L	14245476	14246530	MACS_peak_713	560.75
2L	14252403	14252966	MACS_peak_714	223.17
2L	14312091	14312572	MACS_peak_715	55.82
2L	14317512	14318226	MACS_peak_716	94.21
2L	14361406	14362220	MACS_peak_717	93.75
2L	14367130	14367717	MACS_peak_718	175.10
2L	14368127	14368594	MACS_peak_719	56.75
2L	14371980	14373219	MACS_peak_720	222.57
2L	14374606	14375304	MACS_peak_721	63.36
2L	14378157	14378533	MACS_peak_722	68.41
2L	14385513	14386038	MACS_peak_723	52.63
2L	14394574	14394927	MACS_peak_724	65.85
2L	14397171	14397668	MACS_peak_725	52.02
2L	14398427	14399220	MACS_peak_726	75.06
2L	14403453	14404095	MACS_peak_727	289.38
2L	14404096	14405191	MACS_peak_728	185.21
2L	14405573	14406513	MACS_peak_729	89.20
2L	14410855	14411434	MACS_peak_730	59.95
2L	14414232	14415111	MACS_peak_731	388.36
2L	14421734	14423268	MACS_peak_732	364.48
2L	14430424	14430951	MACS_peak_733	86.43
2L	14433702	14434199	MACS_peak_734	79.07
2L	14440904	14441353	MACS_peak_735	85.82
2L	14442686	14442988	MACS_peak_736	90.92
2L	14458119	14458698	MACS_peak_737	77.07
2L	14460947	14461534	MACS_peak_738	371.40
2L	14462215	14463419	MACS_peak_739	318.29
2L	14471153	14471459	MACS_peak_740	51.35
2L	14478933	14479398	MACS_peak_741	52.31
2L	14483945	14484180	MACS_peak_742	73.58
2L	14494832	14495833	MACS_peak_743	111.03
2L	14496207	14497570	MACS_peak_744	85.49
2L	14498922	14499479	MACS_peak_745	61.38
2L	14500605	14500963	MACS_peak_746	89.51
2L	14501556	14502001	MACS_peak_747	53.53
2L	14502485	14503236	MACS_peak_748	301.37
2L	14503943	14504729	MACS_peak_749	105.88
2L	14504732	14505684	MACS_peak_750	202.03
2L	14512686	14513346	MACS_peak_751	213.39
2L	14515466	14516020	MACS_peak_752	142.70
2L	14519199	14519666	MACS_peak_753	133.69
2L	14521269	14521926	MACS_peak_754	147.48
2L	14523326	14523714	MACS_peak_755	51.12
2L	14537454	14538060	MACS_peak_756	106.57
2L	14538490	14539036	MACS_peak_757	95.50
2L	14539788	14540292	MACS_peak_758	63.19
2L	14546834	14547493	MACS_peak_759	79.58
2L	14552110	14552591	MACS_peak_760	145.81
2L	14553735	14554286	MACS_peak_761	97.52
2L	14613462	14614020	MACS_peak_762	165.19
2L	14614985	14615871	MACS_peak_763	263.31
2L	14619297	14620039	MACS_peak_764	100.56
2L	14626781	14627270	MACS_peak_765	70.51
2L	14629141	14629772	MACS_peak_766	112.37
2L	14641114	14641401	MACS_peak_767	69.70
2L	14642368	14642650	MACS_peak_768	91.58
2L	14667695	14668331	MACS_peak_769	150.91
2L	14673437	14674385	MACS_peak_770	146.75
2L	14674587	14675457	MACS_peak_771	381.22
2L	14675942	14676339	MACS_peak_772	61.25
2L	14677213	14677822	MACS_peak_773	70.96
2L	14684157	14684385	MACS_peak_774	50.23
2L	14689212	14689882	MACS_peak_775	325.33
2L	14697113	14697720	MACS_peak_776	84.82
2L	14697900	14698382	MACS_peak_777	60.81
2L	14701102	14702239	MACS_peak_778	325.35
2L	14745401	14745694	MACS_peak_779	67.66
2L	14850789	14851879	MACS_peak_780	551.89
2L	14993899	14994223	MACS_peak_781	51.32
2L	14995703	14996550	MACS_peak_782	355.10
2L	14997121	14997506	MACS_peak_783	59.34
2L	15038713	15039494	MACS_peak_784	71.91
2L	15056538	15056941	MACS_peak_785	78.72
2L	15061301	15061864	MACS_peak_786	225.53
2L	15248323	15249031	MACS_peak_787	345.32
2L	15305248	15305569	MACS_peak_788	56.57
2L	15333181	15334121	MACS_peak_789	389.85
2L	15345328	15345683	MACS_peak_790	68.81
2L	15351019	15351296	MACS_peak_791	54.93
2L	15371563	15371835	MACS_peak_792	80.53
2L	15371851	15372116	MACS_peak_793	59.59
2L	15400389	15400749	MACS_peak_794	56.76
2L	15401830	15402239	MACS_peak_795	80.84
2L	15432387	15432693	MACS_peak_796	54.18
2L	15463462	15463975	MACS_peak_797	141.83
2L	15761563	15762692	MACS_peak_798	115.24
2L	15911672	15914084	MACS_peak_799	1211.29
2L	16251901	16252566	MACS_peak_800	55.09
2L	16279532	16280336	MACS_peak_801	392.81
2L	16284940	16286742	MACS_peak_802	95.86
2L	16299773	16300324	MACS_peak_803	50.96
2L	16302543	16303420	MACS_peak_804	138.69
2L	16325474	16326061	MACS_peak_805	169.67
2L	16350257	16352226	MACS_peak_806	436.01
2L	16406742	16406954	MACS_peak_807	75.89
2L	16487518	16488029	MACS_peak_808	77.74
2L	16491407	16493034	MACS_peak_809	109.65
2L	16497130	16497638	MACS_peak_810	65.69
2L	16500375	16500966	MACS_peak_811	324.70
2L	16519515	16519952	MACS_peak_812	84.67
2L	16520822	16521347	MACS_peak_813	71.78
2L	16530453	16531085	MACS_peak_814	107.82
2L	16531463	16532294	MACS_peak_815	80.29
2L	16532361	16534000	MACS_peak_816	114.82
2L	16535043	16535713	MACS_peak_817	643.47
2L	16535769	16536239	MACS_peak_818	438.99
2L	16541189	16541850	MACS_peak_819	177.23
2L	16544214	16545013	MACS_peak_820	410.57
2L	16545219	16546420	MACS_peak_821	319.64
2L	16547579	16548045	MACS_peak_822	82.13
2L	16587400	16587852	MACS_peak_823	68.01
2L	16591423	16592425	MACS_peak_824	426.87
2L	16594144	16594466	MACS_peak_825	59.68
2L	16598299	16598842	MACS_peak_826	151.96
2L	16602156	16603173	MACS_peak_827	124.39
2L	16620211	16620921	MACS_peak_828	931.34
2L	16629280	16629624	MACS_peak_829	55.32
2L	16637078	16637600	MACS_peak_830	109.54
2L	16638651	16639005	MACS_peak_831	84.94
2L	16643941	16644640	MACS_peak_832	207.59
2L	16649906	16650699	MACS_peak_833	312.10
2L	16656433	16657315	MACS_peak_834	664.83
2L	16684030	16685315	MACS_peak_835	973.70
2L	16690124	16690476	MACS_peak_836	73.59
2L	16703555	16704818	MACS_peak_837	106.71
2L	16706907	16707675	MACS_peak_838	154.89
2L	16708131	16708443	MACS_peak_839	50.80
2L	16709593	16710078	MACS_peak_840	131.81
2L	16720518	16721350	MACS_peak_841	451.87
2L	16742944	16743564	MACS_peak_842	59.52
2L	16767298	16767939	MACS_peak_843	157.12
2L	16767987	16768614	MACS_peak_844	171.99
2L	16815836	16817273	MACS_peak_845	137.92
2L	16817543	16818100	MACS_peak_846	67.44
2L	16818218	16818683	MACS_peak_847	77.61
2L	16848751	16849100	MACS_peak_848	106.91
2L	16859436	16859748	MACS_peak_849	74.69
2L	16868934	16869168	MACS_peak_850	86.79
2L	16896941	16897257	MACS_peak_851	63.82
2L	16921750	16922114	MACS_peak_852	72.62
2L	16928642	16929091	MACS_peak_853	122.11
2L	17189043	17189510	MACS_peak_854	179.02
2L	17206963	17207424	MACS_peak_855	128.92
2L	17226629	17226973	MACS_peak_856	84.51
2L	17229382	17229892	MACS_peak_857	245.78
2L	17241338	17241648	MACS_peak_858	67.87
2L	17243354	17243673	MACS_peak_859	80.81
2L	17260442	17261053	MACS_peak_860	117.15
2L	17377915	17378232	MACS_peak_861	63.46
2L	17378549	17379756	MACS_peak_862	619.50
2L	17379945	17380386	MACS_peak_863	62.69
2L	17382069	17382735	MACS_peak_864	227.65
2L	17392628	17393010	MACS_peak_865	70.78
2L	17397573	17397965	MACS_peak_866	95.11
2L	17421942	17422479	MACS_peak_867	243.42
2L	17424446	17424951	MACS_peak_868	66.92
2L	17424984	17425544	MACS_peak_869	53.63
2L	17429042	17429499	MACS_peak_870	62.96
2L	17429920	17430982	MACS_peak_871	608.25
2L	17431210	17431808	MACS_peak_872	155.02
2L	17447563	17447992	MACS_peak_873	51.85
2L	17449912	17451047	MACS_peak_874	377.79
2L	17466198	17466709	MACS_peak_875	95.48
2L	17477399	17478292	MACS_peak_876	444.76
2L	17480851	17481444	MACS_peak_877	202.30
2L	17514032	17514401	MACS_peak_878	190.80
2L	17534995	17535293	MACS_peak_879	61.47
2L	17541482	17541941	MACS_peak_880	87.16
2L	17582861	17583435	MACS_peak_881	162.96
2L	17588572	17589129	MACS_peak_882	457.78
2L	17704913	17705403	MACS_peak_883	213.20
2L	17747106	17747481	MACS_peak_884	66.02
2L	17767988	17768847	MACS_peak_885	334.92
2L	17770318	17770641	MACS_peak_886	94.05
2L	17778423	17780077	MACS_peak_887	332.99
2L	17780087	17780355	MACS_peak_888	91.21
2L	17782075	17782388	MACS_peak_889	63.02
2L	17962791	17963551	MACS_peak_890	179.56
2L	17982532	17982978	MACS_peak_891	81.34
2L	17987647	17988108	MACS_peak_892	90.00
2L	18112738	18112980	MACS_peak_893	53.75
2L	18121450	18121871	MACS_peak_894	78.59
2L	18122683	18122951	MACS_peak_895	70.02
2L	18141212	18141753	MACS_peak_896	54.08
2L	18144596	18146079	MACS_peak_897	471.80
2L	18158543	18159128	MACS_peak_898	227.68
2L	18184763	18185385	MACS_peak_899	419.53
2L	18267833	18268255	MACS_peak_900	181.73
2L	18304992	18305463	MACS_peak_901	318.26
2L	18307773	18308247	MACS_peak_902	72.56
2L	18310347	18310876	MACS_peak_903	68.33
2L	18312143	18312775	MACS_peak_904	181.12
2L	18313707	18314259	MACS_peak_905	72.52
2L	18324957	18325586	MACS_peak_906	212.39
2L	18327985	18328368	MACS_peak_907	79.73
2L	18344959	18345630	MACS_peak_908	86.42
2L	18353826	18354225	MACS_peak_909	52.00
2L	18375139	18375898	MACS_peak_910	127.83
2L	18389666	18390265	MACS_peak_911	124.24
2L	18441066	18441822	MACS_peak_912	60.18
2L	18477225	18477846	MACS_peak_913	244.43
2L	18483917	18485318	MACS_peak_914	104.81
2L	18505403	18505913	MACS_peak_915	153.25
2L	18511209	18511514	MACS_peak_916	52.23
2L	18514143	18515028	MACS_peak_917	275.77
2L	18515029	18515525	MACS_peak_918	78.53
2L	18515550	18516103	MACS_peak_919	52.01
2L	18518537	18518877	MACS_peak_920	80.80
2L	18521153	18521825	MACS_peak_921	318.27
2L	18548688	18549156	MACS_peak_922	105.82
2L	18556327	18556754	MACS_peak_923	89.94
2L	18557920	18558770	MACS_peak_924	194.63
2L	18563470	18564420	MACS_peak_925	131.55
2L	18570922	18571664	MACS_peak_926	131.91
2L	18575272	18576259	MACS_peak_927	139.73
2L	18604832	18605486	MACS_peak_928	328.75
2L	18621299	18622196	MACS_peak_929	266.16
2L	18626514	18627596	MACS_peak_930	105.54
2L	18633229	18633459	MACS_peak_931	51.02
2L	18638821	18639380	MACS_peak_932	166.72
2L	18641500	18641999	MACS_peak_933	90.41
2L	18647499	18647809	MACS_peak_934	53.95
2L	18648268	18648795	MACS_peak_935	208.63
2L	18649313	18649783	MACS_peak_936	63.86
2L	18653337	18654062	MACS_peak_937	208.71
2L	18658031	18658283	MACS_peak_938	84.58
2L	18693569	18695994	MACS_peak_939	103.88
2L	18702944	18703558	MACS_peak_940	96.24
2L	18705541	18706243	MACS_peak_941	100.88
2L	18708389	18709032	MACS_peak_942	247.65
2L	18731982	18733395	MACS_peak_943	72.83
2L	18743829	18744241	MACS_peak_944	77.44
2L	18769994	18770350	MACS_peak_945	87.21
2L	18788383	18788778	MACS_peak_946	86.33
2L	18815940	18816451	MACS_peak_947	60.29
2L	18822436	18822899	MACS_peak_948	88.34
2L	18830464	18831529	MACS_peak_949	121.25
2L	18857224	18858055	MACS_peak_950	251.10
2L	18859036	18859703	MACS_peak_951	57.34
2L	18884348	18884757	MACS_peak_952	72.31
2L	18890170	18890501	MACS_peak_953	70.62
2L	18894980	18895269	MACS_peak_954	57.96
2L	18899259	18899693	MACS_peak_955	109.48
2L	18901105	18901962	MACS_peak_956	355.41
2L	18912584	18912889	MACS_peak_957	66.12
2L	18914080	18914316	MACS_peak_958	60.09
2L	18930718	18931219	MACS_peak_959	116.13
2L	18947917	18948544	MACS_peak_960	117.99
2L	18965556	18966641	MACS_peak_961	171.48
2L	18974186	18974873	MACS_peak_962	63.16
2L	18982938	18983756	MACS_peak_963	58.82
2L	19019031	19019484	MACS_peak_964	71.22
2L	19021909	19022263	MACS_peak_965	184.16
2L	19024338	19024873	MACS_peak_966	198.10
2L	19034350	19034860	MACS_peak_967	58.97
2L	19044799	19045546	MACS_peak_968	101.23
2L	19051393	19052095	MACS_peak_969	161.98
2L	19107337	19108064	MACS_peak_970	60.41
2L	19109085	19109990	MACS_peak_971	261.50
2L	19120890	19121439	MACS_peak_972	63.61
2L	19131622	19132521	MACS_peak_973	64.81
2L	19133363	19133954	MACS_peak_974	83.85
2L	19140788	19141319	MACS_peak_975	123.91
2L	19141679	19142483	MACS_peak_976	208.14
2L	19164800	19165436	MACS_peak_977	370.59
2L	19181576	19182321	MACS_peak_978	84.57
2L	19202083	19202367	MACS_peak_979	56.70
2L	19226262	19226803	MACS_peak_980	156.61
2L	19238100	19238356	MACS_peak_981	50.57
2L	19252365	19252862	MACS_peak_982	52.11
2L	19285379	19285693	MACS_peak_983	62.64
2L	19317755	19317983	MACS_peak_984	119.98
2L	19318032	19318240	MACS_peak_985	52.39
2L	19318518	19318854	MACS_peak_986	76.25
2L	19320185	19320661	MACS_peak_987	55.39
2L	19320739	19321379	MACS_peak_988	112.09
2L	19325374	19325878	MACS_peak_989	131.74
2L	19333461	19333815	MACS_peak_990	52.74
2L	19335269	19335491	MACS_peak_991	54.02
2L	19336228	19336634	MACS_peak_992	118.22
2L	19363382	19363851	MACS_peak_993	67.65
2L	19373946	19374213	MACS_peak_994	66.48
2L	19376171	19376462	MACS_peak_995	74.08
2L	19377165	19377747	MACS_peak_996	216.40
2L	19380626	19380912	MACS_peak_997	51.66
2L	19389021	19389458	MACS_peak_998	81.11
2L	19397521	19398389	MACS_peak_999	62.77
2L	19398412	19399268	MACS_peak_1000	111.33
2L	19416377	19417273	MACS_peak_1001	250.52
2L	19423321	19424584	MACS_peak_1002	236.57
2L	19438573	19439490	MACS_peak_1003	119.12
2L	19528181	19528785	MACS_peak_1004	237.51
2L	19530116	19530623	MACS_peak_1005	166.96
2L	19533042	19533586	MACS_peak_1006	64.59
2L	19547193	19547815	MACS_peak_1007	91.14
2L	19548337	19548967	MACS_peak_1008	54.34
2L	19549845	19550485	MACS_peak_1009	71.56
2L	19570799	19572080	MACS_peak_1010	162.35
2L	19583496	19584388	MACS_peak_1011	213.43
2L	19758373	19759039	MACS_peak_1012	106.37
2L	19764062	19764685	MACS_peak_1013	175.73
2L	19783936	19784765	MACS_peak_1014	102.54
2L	19802231	19802626	MACS_peak_1015	58.41
2L	19817134	19817589	MACS_peak_1016	74.84
2L	19847309	19847563	MACS_peak_1017	59.72
2L	19865320	19865970	MACS_peak_1018	169.47
2L	19866652	19867460	MACS_peak_1019	198.08
2L	19895414	19895759	MACS_peak_1020	66.12
2L	19895799	19896114	MACS_peak_1021	138.63
2L	19898478	19899033	MACS_peak_1022	169.09
2L	19915390	19915652	MACS_peak_1023	60.14
2L	19930040	19930513	MACS_peak_1024	148.82
2L	19941085	19941905	MACS_peak_1025	717.39
2L	19958938	19959324	MACS_peak_1026	63.09
2L	19988244	19988723	MACS_peak_1027	91.66
2L	20002029	20002558	MACS_peak_1028	71.02
2L	20013835	20014185	MACS_peak_1029	60.14
2L	20027266	20027671	MACS_peak_1030	97.54
2L	20060761	20061897	MACS_peak_1031	377.24
2L	20065798	20066594	MACS_peak_1032	162.21
2L	20082969	20084254	MACS_peak_1033	158.50
2L	20084963	20085569	MACS_peak_1034	101.06
2L	20086303	20086863	MACS_peak_1035	110.97
2L	20090823	20091766	MACS_peak_1036	347.81
2L	20097237	20098692	MACS_peak_1037	380.15
2L	20120651	20121010	MACS_peak_1038	58.60
2L	20148338	20148543	MACS_peak_1039	84.44
2L	20229738	20230305	MACS_peak_1040	116.27
2L	20266967	20267657	MACS_peak_1041	208.27
2L	20316615	20317115	MACS_peak_1042	73.36
2L	20317975	20318541	MACS_peak_1043	102.93
2L	20326289	20326760	MACS_peak_1044	50.55
2L	20334807	20335239	MACS_peak_1045	113.56
2L	20382566	20383062	MACS_peak_1046	140.67
2L	20401317	20401777	MACS_peak_1047	61.18
2L	20464347	20464801	MACS_peak_1048	95.00
2L	20478825	20479232	MACS_peak_1049	70.62
2L	20485099	20485918	MACS_peak_1050	193.85
2L	20494560	20495199	MACS_peak_1051	164.65
2L	20527001	20527461	MACS_peak_1052	142.15
2L	20539128	20539455	MACS_peak_1053	72.33
2L	20645291	20645930	MACS_peak_1054	263.58
2L	20681470	20682185	MACS_peak_1055	134.07
2L	20695005	20695490	MACS_peak_1056	79.87
2L	20715066	20715538	MACS_peak_1057	67.30
2L	20721412	20721687	MACS_peak_1058	52.11
2L	20734325	20735453	MACS_peak_1059	56.57
2L	20752049	20752638	MACS_peak_1060	66.42
2L	20759069	20760273	MACS_peak_1061	273.40
2L	20770258	20770970	MACS_peak_1062	71.35
2L	20782794	20783938	MACS_peak_1063	638.61
2L	20805782	20806854	MACS_peak_1064	251.19
2L	20808118	20808667	MACS_peak_1065	454.27
2L	20811215	20811755	MACS_peak_1066	126.83
2L	20813814	20814309	MACS_peak_1067	88.19
2L	20816660	20817118	MACS_peak_1068	61.58
2L	20845983	20846523	MACS_peak_1069	67.53
2L	20864610	20865374	MACS_peak_1070	150.22
2L	20889575	20890328	MACS_peak_1071	76.48
2L	20891287	20891571	MACS_peak_1072	75.32
2L	20896573	20897180	MACS_peak_1073	56.86
2L	20900152	20900740	MACS_peak_1074	98.88
2L	20915214	20915594	MACS_peak_1075	56.40
2L	20917373	20919064	MACS_peak_1076	1977.00
2L	20921953	20922654	MACS_peak_1077	317.46
2L	20939476	20940282	MACS_peak_1078	291.30
2L	20944310	20944778	MACS_peak_1079	107.57
2L	20945195	20945687	MACS_peak_1080	54.61
2L	20947015	20947285	MACS_peak_1081	55.32
2L	20948787	20949084	MACS_peak_1082	62.19
2L	20956891	20957257	MACS_peak_1083	89.28
2L	20974230	20974726	MACS_peak_1084	104.22
2L	20982157	20982675	MACS_peak_1085	104.10
2L	20987353	20987937	MACS_peak_1086	169.25
2L	21004820	21005249	MACS_peak_1087	59.41
2L	21009301	21009834	MACS_peak_1088	104.44
2L	21013182	21013672	MACS_peak_1089	51.91
2L	21029131	21029876	MACS_peak_1090	231.95
2L	21038635	21039308	MACS_peak_1091	229.18
2L	21052058	21053649	MACS_peak_1092	402.42
2L	21063863	21064142	MACS_peak_1093	67.80
2L	21072366	21072690	MACS_peak_1094	63.49
2L	21096300	21096756	MACS_peak_1095	77.74
2L	21107793	21109330	MACS_peak_1096	235.18
2L	21142522	21143329	MACS_peak_1097	115.65
2L	21149208	21149564	MACS_peak_1098	70.93
2L	21196437	21196913	MACS_peak_1099	122.02
2L	21219694	21221426	MACS_peak_1100	91.43
2L	21281939	21282553	MACS_peak_1101	70.51
2L	21285081	21285403	MACS_peak_1102	57.17
2L	21294053	21294393	MACS_peak_1103	67.32
2L	21299407	21299745	MACS_peak_1104	67.21
2L	21309861	21311217	MACS_peak_1105	202.45
2L	21313607	21314373	MACS_peak_1106	87.28
2L	21343995	21344779	MACS_peak_1107	68.20
2L	21367902	21368612	MACS_peak_1108	147.03
2L	21370863	21371489	MACS_peak_1109	135.91
2L	21572978	21574749	MACS_peak_1110	263.88
2L	21575236	21576049	MACS_peak_1111	227.28
2L	21616414	21616735	MACS_peak_1112	58.70
2L	21623437	21624756	MACS_peak_1113	257.75
2L	21628542	21630005	MACS_peak_1114	190.74
2L	21657140	21658042	MACS_peak_1115	261.70
2L	21658237	21658897	MACS_peak_1116	226.90
2L	21689107	21689313	MACS_peak_1117	65.70
2L	21719893	21720437	MACS_peak_1118	178.19
2L	21720942	21721394	MACS_peak_1119	80.65
2L	21756954	21758153	MACS_peak_1120	216.11
2L	21784696	21784913	MACS_peak_1121	52.49
2L	21784937	21785203	MACS_peak_1122	51.86
2L	21786937	21787514	MACS_peak_1123	174.25
2L	21794443	21795593	MACS_peak_1124	438.37
2L	21824397	21824941	MACS_peak_1125	60.47
2L	21831867	21832385	MACS_peak_1126	51.67
2L	21867162	21868345	MACS_peak_1127	834.31
2L	21868348	21868864	MACS_peak_1128	55.68
2L	21885082	21885732	MACS_peak_1129	84.95
2L	21905317	21905695	MACS_peak_1130	68.88
2L	21910028	21910426	MACS_peak_1131	55.24
2L	22120932	22121422	MACS_peak_1132	50.05
2L	22129720	22130426	MACS_peak_1133	144.22
2L	22130502	22130979	MACS_peak_1134	91.70
2L	22130981	22132201	MACS_peak_1135	184.23
2L	22168510	22169706	MACS_peak_1136	133.14
2L	22176211	22176606	MACS_peak_1137	97.93
2L	22429258	22429642	MACS_peak_1138	73.82
2L	22430792	22431427	MACS_peak_1139	61.66
2L	22433103	22433514	MACS_peak_1140	54.38
2L	22471543	22472074	MACS_peak_1141	145.81
2L	22645983	22646302	MACS_peak_1142	71.79
2L	22649308	22649840	MACS_peak_1143	104.96
2L	22689807	22690117	MACS_peak_1144	67.87
2L	22690127	22690286	MACS_peak_1145	73.13
2L	22690788	22691248	MACS_peak_1146	101.35
2L	22736251	22736829	MACS_peak_1147	391.83
2L	22817861	22818429	MACS_peak_1148	158.57
2L	22960772	22961194	MACS_peak_1149	55.84
2LHet	31688	31957	MACS_peak_1150	61.76
2LHet	32988	33366	MACS_peak_1151	81.90
2LHet	34578	34940	MACS_peak_1152	50.39
2LHet	168802	169224	MACS_peak_1153	74.89
2LHet	170095	170397	MACS_peak_1154	75.05
2R	18196	18842	MACS_peak_1155	182.75
2R	73400	73687	MACS_peak_1156	54.80
2R	130296	130988	MACS_peak_1157	255.60
2R	358513	359331	MACS_peak_1158	362.57
2R	403772	404161	MACS_peak_1159	188.50
2R	405466	405928	MACS_peak_1160	50.99
2R	433983	434619	MACS_peak_1161	56.75
2R	483337	483550	MACS_peak_1162	60.99
2R	483910	484223	MACS_peak_1163	74.27
2R	506355	507185	MACS_peak_1164	106.67
2R	507771	508468	MACS_peak_1165	156.01
2R	588359	588785	MACS_peak_1166	68.41
2R	616191	617068	MACS_peak_1167	175.29
2R	632304	633268	MACS_peak_1168	171.68
2R	675921	676369	MACS_peak_1169	123.12
2R	716172	717337	MACS_peak_1170	221.64
2R	1009376	1010286	MACS_peak_1171	836.44
2R	1015511	1016422	MACS_peak_1172	541.96
2R	1032583	1032917	MACS_peak_1173	60.79
2R	1146626	1147720	MACS_peak_1174	176.44
2R	1181124	1181751	MACS_peak_1175	264.69
2R	1188344	1188759	MACS_peak_1176	94.43
2R	1194445	1194992	MACS_peak_1177	261.25
2R	1227952	1228590	MACS_peak_1178	54.30
2R	1300230	1300572	MACS_peak_1179	81.45
2R	1300598	1302107	MACS_peak_1180	700.94
2R	1303704	1304565	MACS_peak_1181	228.60
2R	1383327	1384654	MACS_peak_1182	385.07
2R	1396334	1396829	MACS_peak_1183	215.24
2R	1406401	1407246	MACS_peak_1184	531.16
2R	1492114	1492590	MACS_peak_1185	110.25
2R	1539186	1539755	MACS_peak_1186	122.54
2R	1540791	1541514	MACS_peak_1187	68.19
2R	1550969	1551592	MACS_peak_1188	54.71
2R	1558629	1559238	MACS_peak_1189	74.54
2R	1574656	1575333	MACS_peak_1190	324.33
2R	1577471	1577956	MACS_peak_1191	63.49
2R	1580547	1581311	MACS_peak_1192	63.38
2R	1582970	1583393	MACS_peak_1193	64.38
2R	1584942	1585609	MACS_peak_1194	84.40
2R	1589093	1590332	MACS_peak_1195	143.23
2R	1640557	1641335	MACS_peak_1196	80.21
2R	1861721	1862417	MACS_peak_1197	65.38
2R	1875577	1876646	MACS_peak_1198	348.19
2R	1878917	1879368	MACS_peak_1199	57.40
2R	1881795	1882988	MACS_peak_1200	148.34
2R	1895991	1896586	MACS_peak_1201	86.15
2R	1929434	1930287	MACS_peak_1202	75.68
2R	1940137	1940663	MACS_peak_1203	235.44
2R	1963715	1964549	MACS_peak_1204	798.97
2R	2044782	2045678	MACS_peak_1205	150.02
2R	2060740	2061045	MACS_peak_1206	50.21
2R	2078253	2079214	MACS_peak_1207	514.01
2R	2081501	2082438	MACS_peak_1208	176.68
2R	2104592	2105196	MACS_peak_1209	54.34
2R	2107385	2107851	MACS_peak_1210	78.54
2R	2107943	2109816	MACS_peak_1211	704.90
2R	2132378	2133481	MACS_peak_1212	230.83
2R	2387222	2388662	MACS_peak_1213	563.06
2R	2433936	2434321	MACS_peak_1214	187.10
2R	2482619	2483070	MACS_peak_1215	71.70
2R	2500767	2501284	MACS_peak_1216	59.43
2R	2534851	2535978	MACS_peak_1217	339.00
2R	2768545	2768958	MACS_peak_1218	83.65
2R	2773073	2773370	MACS_peak_1219	60.37
2R	2808002	2808454	MACS_peak_1220	84.79
2R	2849635	2850804	MACS_peak_1221	75.65
2R	2862345	2863180	MACS_peak_1222	173.16
2R	2900391	2900991	MACS_peak_1223	91.33
2R	2911639	2911968	MACS_peak_1224	63.50
2R	2915683	2916783	MACS_peak_1225	333.24
2R	2932490	2933330	MACS_peak_1226	300.13
2R	2936060	2936519	MACS_peak_1227	87.41
2R	2939656	2940284	MACS_peak_1228	191.49
2R	2941514	2942146	MACS_peak_1229	216.30
2R	2949080	2949930	MACS_peak_1230	71.12
2R	2951422	2952067	MACS_peak_1231	243.31
2R	2964519	2964865	MACS_peak_1232	79.77
2R	2980246	2980747	MACS_peak_1233	89.39
2R	2981637	2982077	MACS_peak_1234	68.36
2R	3056797	3057298	MACS_peak_1235	125.20
2R	3057592	3058164	MACS_peak_1236	178.10
2R	3058665	3059248	MACS_peak_1237	190.10
2R	3114105	3114458	MACS_peak_1238	66.00
2R	3141615	3142135	MACS_peak_1239	79.42
2R	3177468	3177967	MACS_peak_1240	87.14
2R	3180334	3180615	MACS_peak_1241	51.55
2R	3188030	3188356	MACS_peak_1242	51.50
2R	3264349	3265058	MACS_peak_1243	100.57
2R	3361433	3362318	MACS_peak_1244	116.91
2R	3376411	3377210	MACS_peak_1245	158.70
2R	3387208	3388045	MACS_peak_1246	71.53
2R	3406257	3406904	MACS_peak_1247	821.53
2R	3416767	3418604	MACS_peak_1248	407.24
2R	3508987	3509862	MACS_peak_1249	158.59
2R	3511915	3512987	MACS_peak_1250	158.29
2R	3552857	3553481	MACS_peak_1251	94.01
2R	3610127	3611044	MACS_peak_1252	144.69
2R	3611917	3612414	MACS_peak_1253	54.01
2R	3621349	3621842	MACS_peak_1254	58.06
2R	3622261	3623213	MACS_peak_1255	81.13
2R	3631610	3632512	MACS_peak_1256	246.64
2R	3633276	3634461	MACS_peak_1257	174.11
2R	3646418	3647258	MACS_peak_1258	171.17
2R	3670217	3670867	MACS_peak_1259	204.74
2R	3693535	3694076	MACS_peak_1260	73.94
2R	3712556	3713205	MACS_peak_1261	226.94
2R	3766327	3766646	MACS_peak_1262	67.30
2R	3770482	3770782	MACS_peak_1263	58.96
2R	3792399	3792973	MACS_peak_1264	146.36
2R	3796412	3797000	MACS_peak_1265	51.28
2R	3799478	3799770	MACS_peak_1266	73.40
2R	3800061	3800585	MACS_peak_1267	117.96
2R	3873137	3874041	MACS_peak_1268	55.84
2R	3901601	3902212	MACS_peak_1269	321.19
2R	3908692	3909015	MACS_peak_1270	61.74
2R	3932507	3932975	MACS_peak_1271	187.49
2R	3939077	3940194	MACS_peak_1272	307.62
2R	3969510	3971453	MACS_peak_1273	227.80
2R	3985707	3986459	MACS_peak_1274	109.09
2R	4032848	4034223	MACS_peak_1275	324.21
2R	4079699	4079993	MACS_peak_1276	63.02
2R	4127317	4129326	MACS_peak_1277	201.13
2R	4138904	4139460	MACS_peak_1278	300.00
2R	4308093	4308703	MACS_peak_1279	106.18
2R	4331725	4332393	MACS_peak_1280	280.19
2R	4349882	4350437	MACS_peak_1281	628.88
2R	4460044	4460328	MACS_peak_1282	74.97
2R	4514956	4515624	MACS_peak_1283	126.14
2R	4519220	4520134	MACS_peak_1284	113.64
2R	4521983	4523128	MACS_peak_1285	333.21
2R	4531958	4532591	MACS_peak_1286	202.72
2R	4539622	4540283	MACS_peak_1287	214.89
2R	4543272	4544054	MACS_peak_1288	54.53
2R	4554357	4555416	MACS_peak_1289	311.71
2R	4556522	4557123	MACS_peak_1290	132.28
2R	4558146	4558819	MACS_peak_1291	105.30
2R	4610993	4612177	MACS_peak_1292	74.51
2R	4626744	4627064	MACS_peak_1293	55.18
2R	4794467	4795050	MACS_peak_1294	123.19
2R	4801294	4802152	MACS_peak_1295	70.46
2R	4892768	4893479	MACS_peak_1296	56.76
2R	4919038	4919319	MACS_peak_1297	51.46
2R	4932994	4933327	MACS_peak_1298	67.36
2R	4956309	4956636	MACS_peak_1299	75.90
2R	4966032	4966764	MACS_peak_1300	189.65
2R	4979184	4979754	MACS_peak_1301	79.08
2R	4997799	4998428	MACS_peak_1302	91.17
2R	5009386	5010214	MACS_peak_1303	310.71
2R	5019505	5020456	MACS_peak_1304	102.70
2R	5026049	5026729	MACS_peak_1305	137.92
2R	5054907	5055518	MACS_peak_1306	274.21
2R	5064597	5065702	MACS_peak_1307	621.89
2R	5073427	5074320	MACS_peak_1308	137.19
2R	5160699	5161300	MACS_peak_1309	61.24
2R	5164305	5165581	MACS_peak_1310	134.74
2R	5166043	5167069	MACS_peak_1311	245.80
2R	5178880	5179735	MACS_peak_1312	57.51
2R	5181473	5182254	MACS_peak_1313	88.09
2R	5187673	5188012	MACS_peak_1314	52.83
2R	5198548	5198958	MACS_peak_1315	50.50
2R	5276043	5276525	MACS_peak_1316	109.51
2R	5295786	5297076	MACS_peak_1317	339.86
2R	5318727	5319318	MACS_peak_1318	105.35
2R	5327706	5328333	MACS_peak_1319	173.84
2R	5329155	5329762	MACS_peak_1320	82.75
2R	5329793	5331026	MACS_peak_1321	368.50
2R	5333071	5333734	MACS_peak_1322	232.54
2R	5333938	5334549	MACS_peak_1323	50.31
2R	5381698	5383035	MACS_peak_1324	446.40
2R	5427204	5427685	MACS_peak_1325	60.34
2R	5434320	5435333	MACS_peak_1326	139.16
2R	5440322	5443383	MACS_peak_1327	208.22
2R	5475989	5476745	MACS_peak_1328	171.07
2R	5547064	5547346	MACS_peak_1329	75.87
2R	5547756	5548093	MACS_peak_1330	68.40
2R	5561647	5562226	MACS_peak_1331	185.29
2R	5567809	5568209	MACS_peak_1332	68.45
2R	5569178	5569734	MACS_peak_1333	132.59
2R	5571014	5572150	MACS_peak_1334	167.77
2R	5573383	5573922	MACS_peak_1335	107.80
2R	5698041	5698562	MACS_peak_1336	136.97
2R	5717240	5717642	MACS_peak_1337	137.67
2R	5744403	5744886	MACS_peak_1338	91.13
2R	5749912	5750567	MACS_peak_1339	58.09
2R	5762257	5763071	MACS_peak_1340	96.18
2R	5790814	5791125	MACS_peak_1341	66.42
2R	5828861	5829695	MACS_peak_1342	94.44
2R	5836351	5836882	MACS_peak_1343	102.67
2R	5836981	5837476	MACS_peak_1344	94.40
2R	5847069	5847766	MACS_peak_1345	426.84
2R	5900844	5901294	MACS_peak_1346	67.43
2R	5920255	5920956	MACS_peak_1347	295.75
2R	5932969	5933932	MACS_peak_1348	171.93
2R	5943008	5943619	MACS_peak_1349	213.63
2R	5943759	5944263	MACS_peak_1350	106.56
2R	5962988	5963612	MACS_peak_1351	69.04
2R	5965153	5965741	MACS_peak_1352	135.54
2R	5991058	5991747	MACS_peak_1353	62.08
2R	6010878	6012971	MACS_peak_1354	59.27
2R	6082179	6082833	MACS_peak_1355	147.60
2R	6087413	6087980	MACS_peak_1356	54.28
2R	6091877	6092803	MACS_peak_1357	262.51
2R	6098934	6100139	MACS_peak_1358	108.09
2R	6107246	6107889	MACS_peak_1359	460.08
2R	6112369	6113665	MACS_peak_1360	60.15
2R	6118068	6118723	MACS_peak_1361	190.04
2R	6123355	6123868	MACS_peak_1362	70.43
2R	6152749	6153226	MACS_peak_1363	81.74
2R	6153539	6154063	MACS_peak_1364	82.39
2R	6158608	6159256	MACS_peak_1365	57.82
2R	6165415	6166199	MACS_peak_1366	117.11
2R	6174140	6174507	MACS_peak_1367	84.41
2R	6189772	6190909	MACS_peak_1368	555.73
2R	6234987	6235517	MACS_peak_1369	146.28
2R	6326379	6327095	MACS_peak_1370	232.66
2R	6365069	6365901	MACS_peak_1371	61.74
2R	6421364	6422090	MACS_peak_1372	123.88
2R	6426410	6427741	MACS_peak_1373	91.04
2R	6429203	6430992	MACS_peak_1374	340.00
2R	6431754	6433501	MACS_peak_1375	185.06
2R	6436727	6437442	MACS_peak_1376	67.40
2R	6438220	6438923	MACS_peak_1377	50.59
2R	6440894	6441502	MACS_peak_1378	83.96
2R	6444893	6445500	MACS_peak_1379	92.96
2R	6446718	6447108	MACS_peak_1380	76.60
2R	6447325	6448042	MACS_peak_1381	111.66
2R	6450611	6450989	MACS_peak_1382	55.91
2R	6456604	6457512	MACS_peak_1383	221.86
2R	6462520	6463092	MACS_peak_1384	112.28
2R	6469351	6470256	MACS_peak_1385	414.44
2R	6572899	6573196	MACS_peak_1386	74.53
2R	6618444	6618931	MACS_peak_1387	169.04
2R	6695559	6696174	MACS_peak_1388	350.53
2R	6696482	6697398	MACS_peak_1389	121.80
2R	6710755	6711608	MACS_peak_1390	95.49
2R	6742008	6742796	MACS_peak_1391	263.35
2R	6746946	6747355	MACS_peak_1392	52.40
2R	6767025	6767665	MACS_peak_1393	320.95
2R	6931749	6932358	MACS_peak_1394	220.61
2R	6934654	6934998	MACS_peak_1395	71.26
2R	6950310	6950844	MACS_peak_1396	182.48
2R	6981665	6981996	MACS_peak_1397	63.32
2R	6982002	6982254	MACS_peak_1398	112.26
2R	6982649	6983155	MACS_peak_1399	94.54
2R	6990156	6990852	MACS_peak_1400	163.76
2R	7032491	7032723	MACS_peak_1401	83.31
2R	7065875	7066464	MACS_peak_1402	245.76
2R	7066477	7067052	MACS_peak_1403	67.45
2R	7068689	7069376	MACS_peak_1404	84.89
2R	7070721	7071117	MACS_peak_1405	53.63
2R	7073365	7073819	MACS_peak_1406	50.47
2R	7082010	7082666	MACS_peak_1407	104.25
2R	7082952	7083607	MACS_peak_1408	245.51
2R	7084278	7085609	MACS_peak_1409	86.91
2R	7089234	7091325	MACS_peak_1410	85.04
2R	7094398	7095101	MACS_peak_1411	108.78
2R	7106576	7107164	MACS_peak_1412	62.51
2R	7109674	7110273	MACS_peak_1413	195.09
2R	7119410	7120212	MACS_peak_1414	146.32
2R	7120248	7120695	MACS_peak_1415	74.68
2R	7163095	7164157	MACS_peak_1416	207.94
2R	7183902	7184545	MACS_peak_1417	106.98
2R	7215368	7215808	MACS_peak_1418	92.61
2R	7215821	7216282	MACS_peak_1419	92.03
2R	7282807	7283541	MACS_peak_1420	185.27
2R	7285660	7286265	MACS_peak_1421	199.17
2R	7298276	7298665	MACS_peak_1422	64.39
2R	7369911	7370378	MACS_peak_1423	118.48
2R	7387511	7388165	MACS_peak_1424	364.92
2R	7480538	7481571	MACS_peak_1425	289.36
2R	7487754	7488945	MACS_peak_1426	234.01
2R	7501975	7502745	MACS_peak_1427	220.55
2R	7506495	7507246	MACS_peak_1428	107.09
2R	7515254	7515807	MACS_peak_1429	93.30
2R	7522587	7523895	MACS_peak_1430	695.26
2R	7526342	7527738	MACS_peak_1431	70.74
2R	7548147	7548796	MACS_peak_1432	63.20
2R	7548899	7549493	MACS_peak_1433	241.96
2R	7566281	7567412	MACS_peak_1434	85.89
2R	7618554	7619131	MACS_peak_1435	259.61
2R	7626058	7626520	MACS_peak_1436	139.57
2R	7630069	7630656	MACS_peak_1437	227.61
2R	7645701	7646092	MACS_peak_1438	88.26
2R	7660968	7661534	MACS_peak_1439	72.34
2R	7669469	7669793	MACS_peak_1440	77.40
2R	7679007	7679564	MACS_peak_1441	229.41
2R	7683507	7684308	MACS_peak_1442	222.32
2R	7690532	7691230	MACS_peak_1443	229.19
2R	7693360	7694073	MACS_peak_1444	63.63
2R	7720148	7720531	MACS_peak_1445	79.92
2R	7727021	7727737	MACS_peak_1446	90.44
2R	7776826	7777746	MACS_peak_1447	175.12
2R	7807975	7808455	MACS_peak_1448	153.79
2R	7817730	7818417	MACS_peak_1449	292.07
2R	7826263	7826585	MACS_peak_1450	64.83
2R	7829534	7830954	MACS_peak_1451	447.96
2R	7831246	7832612	MACS_peak_1452	315.30
2R	7836511	7836767	MACS_peak_1453	68.78
2R	7836776	7837635	MACS_peak_1454	160.80
2R	7838179	7838773	MACS_peak_1455	218.65
2R	7839048	7839881	MACS_peak_1456	180.56
2R	7846548	7847027	MACS_peak_1457	70.71
2R	7857363	7858229	MACS_peak_1458	175.53
2R	7872500	7873620	MACS_peak_1459	380.67
2R	7876098	7876673	MACS_peak_1460	84.67
2R	7894519	7895033	MACS_peak_1461	155.08
2R	7907938	7908468	MACS_peak_1462	86.27
2R	7989271	7989808	MACS_peak_1463	396.95
2R	8027451	8028255	MACS_peak_1464	104.72
2R	8037630	8039207	MACS_peak_1465	85.94
2R	8059281	8060448	MACS_peak_1466	59.23
2R	8061184	8062461	MACS_peak_1467	462.06
2R	8094519	8094772	MACS_peak_1468	57.46
2R	8114412	8114731	MACS_peak_1469	58.12
2R	8116897	8117446	MACS_peak_1470	219.78
2R	8122848	8123732	MACS_peak_1471	200.45
2R	8126624	8126926	MACS_peak_1472	60.34
2R	8133094	8133500	MACS_peak_1473	97.11
2R	8149484	8150356	MACS_peak_1474	275.75
2R	8166422	8166921	MACS_peak_1475	75.93
2R	8177483	8177946	MACS_peak_1476	100.27
2R	8312337	8313175	MACS_peak_1477	118.86
2R	8323022	8323906	MACS_peak_1478	382.81
2R	8324367	8325669	MACS_peak_1479	79.69
2R	8355322	8356257	MACS_peak_1480	187.60
2R	8394795	8395410	MACS_peak_1481	106.06
2R	8402015	8402738	MACS_peak_1482	92.78
2R	8428052	8428757	MACS_peak_1483	86.37
2R	8431059	8432121	MACS_peak_1484	204.19
2R	8435017	8435492	MACS_peak_1485	55.81
2R	8440706	8441229	MACS_peak_1486	75.41
2R	8479818	8480980	MACS_peak_1487	81.62
2R	8485557	8486279	MACS_peak_1488	95.00
2R	8487401	8488454	MACS_peak_1489	52.47
2R	8489787	8490306	MACS_peak_1490	76.22
2R	8491517	8492089	MACS_peak_1491	75.34
2R	8492588	8493531	MACS_peak_1492	96.13
2R	8519341	8520483	MACS_peak_1493	77.87
2R	8523354	8524518	MACS_peak_1494	475.77
2R	8539872	8540416	MACS_peak_1495	51.95
2R	8565534	8566047	MACS_peak_1496	155.42
2R	8588452	8588867	MACS_peak_1497	70.06
2R	8593237	8593838	MACS_peak_1498	106.78
2R	8608221	8608545	MACS_peak_1499	50.66
2R	8610424	8610997	MACS_peak_1500	122.35
2R	8615180	8615527	MACS_peak_1501	66.13
2R	8620290	8620800	MACS_peak_1502	111.26
2R	8627207	8627736	MACS_peak_1503	93.72
2R	8660105	8660593	MACS_peak_1504	162.90
2R	8756156	8757434	MACS_peak_1505	205.50
2R	8759577	8760107	MACS_peak_1506	59.86
2R	8767173	8767951	MACS_peak_1507	122.07
2R	8823871	8824738	MACS_peak_1508	267.92
2R	8834886	8835402	MACS_peak_1509	107.96
2R	8838818	8839347	MACS_peak_1510	170.70
2R	8844958	8846186	MACS_peak_1511	112.56
2R	8862842	8863415	MACS_peak_1512	170.58
2R	8877907	8878248	MACS_peak_1513	51.37
2R	8896268	8896780	MACS_peak_1514	71.34
2R	8902612	8903273	MACS_peak_1515	143.50
2R	8908260	8908557	MACS_peak_1516	73.44
2R	8922403	8923140	MACS_peak_1517	307.30
2R	9039028	9039706	MACS_peak_1518	75.84
2R	9045658	9046541	MACS_peak_1519	201.86
2R	9055118	9055792	MACS_peak_1520	50.80
2R	9079573	9080218	MACS_peak_1521	168.69
2R	9085699	9086443	MACS_peak_1522	166.70
2R	9149142	9149958	MACS_peak_1523	189.99
2R	9183372	9184472	MACS_peak_1524	109.46
2R	9225720	9226148	MACS_peak_1525	109.40
2R	9316502	9317379	MACS_peak_1526	111.74
2R	9336946	9338315	MACS_peak_1527	58.62
2R	9354513	9354812	MACS_peak_1528	51.81
2R	9359815	9360918	MACS_peak_1529	658.53
2R	9362522	9362803	MACS_peak_1530	62.99
2R	9382194	9382977	MACS_peak_1531	114.54
2R	9387007	9387590	MACS_peak_1532	61.64
2R	9428995	9429455	MACS_peak_1533	53.28
2R	9461819	9462428	MACS_peak_1534	218.92
2R	9464517	9465536	MACS_peak_1535	341.49
2R	9472720	9473672	MACS_peak_1536	56.90
2R	9501504	9502030	MACS_peak_1537	116.21
2R	9806383	9806749	MACS_peak_1538	83.66
2R	9810696	9811319	MACS_peak_1539	216.71
2R	9811693	9812365	MACS_peak_1540	90.50
2R	9813571	9814241	MACS_peak_1541	389.27
2R	9816762	9817275	MACS_peak_1542	119.09
2R	9819093	9819695	MACS_peak_1543	147.59
2R	9823096	9823407	MACS_peak_1544	73.54
2R	9829252	9829955	MACS_peak_1545	62.09
2R	9878087	9879915	MACS_peak_1546	449.29
2R	9885539	9887160	MACS_peak_1547	265.67
2R	9909275	9909785	MACS_peak_1548	83.42
2R	9911664	9912937	MACS_peak_1549	188.71
2R	9930161	9930500	MACS_peak_1550	66.31
2R	9972120	9972485	MACS_peak_1551	55.14
2R	10020164	10020527	MACS_peak_1552	50.19
2R	10024172	10024790	MACS_peak_1553	271.91
2R	10044794	10045436	MACS_peak_1554	392.61
2R	10051999	10052769	MACS_peak_1555	117.60
2R	10127007	10127545	MACS_peak_1556	71.89
2R	10134873	10135123	MACS_peak_1557	50.25
2R	10143411	10144074	MACS_peak_1558	150.30
2R	10177955	10178423	MACS_peak_1559	57.63
2R	10189794	10190591	MACS_peak_1560	105.91
2R	10192527	10193088	MACS_peak_1561	136.46
2R	10197344	10197850	MACS_peak_1562	138.29
2R	10203171	10203928	MACS_peak_1563	163.68
2R	10204345	10204707	MACS_peak_1564	84.67
2R	10223988	10224504	MACS_peak_1565	54.28
2R	10229946	10230418	MACS_peak_1566	88.75
2R	10230467	10231010	MACS_peak_1567	148.47
2R	10244431	10245120	MACS_peak_1568	90.12
2R	10368070	10369949	MACS_peak_1569	97.18
2R	10371967	10372575	MACS_peak_1570	223.44
2R	10372776	10373316	MACS_peak_1571	74.47
2R	10373914	10374755	MACS_peak_1572	159.29
2R	10375627	10376605	MACS_peak_1573	118.61
2R	10376616	10377215	MACS_peak_1574	153.62
2R	10380601	10381132	MACS_peak_1575	53.22
2R	10405415	10405833	MACS_peak_1576	95.00
2R	10456852	10457277	MACS_peak_1577	71.47
2R	10461440	10462720	MACS_peak_1578	161.83
2R	10464698	10465599	MACS_peak_1579	57.28
2R	10492814	10493284	MACS_peak_1580	66.53
2R	10532312	10532568	MACS_peak_1581	62.59
2R	10586523	10586690	MACS_peak_1582	63.69
2R	10613670	10613943	MACS_peak_1583	53.34
2R	10652211	10652695	MACS_peak_1584	79.63
2R	10652718	10653969	MACS_peak_1585	282.20
2R	10656520	10657195	MACS_peak_1586	106.06
2R	10657700	10659362	MACS_peak_1587	153.51
2R	10697629	10698130	MACS_peak_1588	164.97
2R	10730426	10730817	MACS_peak_1589	84.19
2R	10739964	10740580	MACS_peak_1590	162.43
2R	10769287	10769730	MACS_peak_1591	98.56
2R	10771991	10772871	MACS_peak_1592	146.02
2R	10785376	10785861	MACS_peak_1593	60.15
2R	10786132	10786493	MACS_peak_1594	74.70
2R	10793804	10794467	MACS_peak_1595	53.34
2R	10797344	10797838	MACS_peak_1596	83.34
2R	10802309	10802999	MACS_peak_1597	170.79
2R	10805017	10806158	MACS_peak_1598	380.46
2R	10842124	10842601	MACS_peak_1599	132.59
2R	10851739	10852967	MACS_peak_1600	85.18
2R	10856281	10856802	MACS_peak_1601	131.30
2R	10856990	10857626	MACS_peak_1602	141.38
2R	10879479	10880278	MACS_peak_1603	379.77
2R	10915711	10916337	MACS_peak_1604	71.01
2R	10941423	10942223	MACS_peak_1605	67.06
2R	10983399	10983638	MACS_peak_1606	51.20
2R	11001606	11002255	MACS_peak_1607	89.26
2R	11015389	11016708	MACS_peak_1608	399.65
2R	11021489	11021883	MACS_peak_1609	60.37
2R	11088565	11089135	MACS_peak_1610	111.38
2R	11100963	11101643	MACS_peak_1611	211.52
2R	11104880	11105641	MACS_peak_1612	507.12
2R	11127564	11128105	MACS_peak_1613	288.78
2R	11129042	11129656	MACS_peak_1614	480.00
2R	11133767	11134422	MACS_peak_1615	84.62
2R	11135325	11136416	MACS_peak_1616	414.76
2R	11178385	11178967	MACS_peak_1617	371.73
2R	11209573	11210180	MACS_peak_1618	84.80
2R	11215692	11216092	MACS_peak_1619	77.03
2R	11226749	11227533	MACS_peak_1620	224.92
2R	11237110	11237776	MACS_peak_1621	267.49
2R	11241503	11242045	MACS_peak_1622	114.60
2R	11246900	11247246	MACS_peak_1623	64.73
2R	11248461	11248874	MACS_peak_1624	84.51
2R	11248892	11249222	MACS_peak_1625	123.70
2R	11259744	11260142	MACS_peak_1626	51.67
2R	11359546	11359855	MACS_peak_1627	53.91
2R	11365295	11366006	MACS_peak_1628	376.56
2R	11380724	11381052	MACS_peak_1629	71.13
2R	11487257	11488050	MACS_peak_1630	162.28
2R	11488873	11489358	MACS_peak_1631	57.77
2R	11489724	11490097	MACS_peak_1632	58.57
2R	11500283	11500947	MACS_peak_1633	294.01
2R	11561154	11561930	MACS_peak_1634	259.79
2R	11562262	11564361	MACS_peak_1635	219.35
2R	11566352	11567093	MACS_peak_1636	640.39
2R	11585707	11586031	MACS_peak_1637	72.32
2R	11604325	11604654	MACS_peak_1638	81.52
2R	11672297	11672821	MACS_peak_1639	135.21
2R	11696794	11697152	MACS_peak_1640	56.34
2R	11700106	11700525	MACS_peak_1641	52.91
2R	11703673	11704376	MACS_peak_1642	152.85
2R	11721109	11721858	MACS_peak_1643	121.07
2R	11774451	11775079	MACS_peak_1644	255.82
2R	11784268	11785331	MACS_peak_1645	81.28
2R	11802727	11803680	MACS_peak_1646	116.71
2R	11809711	11810309	MACS_peak_1647	129.61
2R	11817746	11818396	MACS_peak_1648	59.00
2R	11879707	11880479	MACS_peak_1649	205.33
2R	11915369	11915953	MACS_peak_1650	176.42
2R	11979171	11979763	MACS_peak_1651	59.08
2R	11997397	11998571	MACS_peak_1652	328.88
2R	12025520	12026036	MACS_peak_1653	58.82
2R	12036095	12036610	MACS_peak_1654	63.59
2R	12041741	12042295	MACS_peak_1655	65.43
2R	12065827	12067302	MACS_peak_1656	117.40
2R	12073368	12074244	MACS_peak_1657	179.08
2R	12093638	12094353	MACS_peak_1658	349.30
2R	12098201	12098794	MACS_peak_1659	105.36
2R	12107580	12108866	MACS_peak_1660	64.32
2R	12117240	12117817	MACS_peak_1661	66.16
2R	12136892	12137774	MACS_peak_1662	258.70
2R	12159106	12159942	MACS_peak_1663	97.56
2R	12181447	12182043	MACS_peak_1664	70.31
2R	12188415	12188750	MACS_peak_1665	78.57
2R	12203775	12204337	MACS_peak_1666	121.41
2R	12225492	12226519	MACS_peak_1667	286.54
2R	12259174	12259622	MACS_peak_1668	220.32
2R	12336016	12336300	MACS_peak_1669	79.06
2R	12366094	12366344	MACS_peak_1670	54.32
2R	12369123	12369596	MACS_peak_1671	119.34
2R	12404020	12404652	MACS_peak_1672	54.44
2R	12466122	12466693	MACS_peak_1673	120.07
2R	12468055	12468889	MACS_peak_1674	84.38
2R	12488168	12488985	MACS_peak_1675	150.64
2R	12490073	12490586	MACS_peak_1676	108.86
2R	12494762	12495235	MACS_peak_1677	67.48
2R	12495553	12496405	MACS_peak_1678	50.64
2R	12547799	12548047	MACS_peak_1679	55.11
2R	12578690	12578889	MACS_peak_1680	60.55
2R	12598755	12599106	MACS_peak_1681	59.79
2R	12599138	12599365	MACS_peak_1682	56.08
2R	12604963	12605321	MACS_peak_1683	65.65
2R	12612405	12612970	MACS_peak_1684	274.42
2R	12661256	12661948	MACS_peak_1685	99.30
2R	12670808	12671287	MACS_peak_1686	91.33
2R	12683816	12684465	MACS_peak_1687	269.59
2R	12693183	12694952	MACS_peak_1688	835.46
2R	12696671	12697909	MACS_peak_1689	265.69
2R	12700444	12700768	MACS_peak_1690	50.22
2R	12701877	12703072	MACS_peak_1691	441.73
2R	12709238	12709734	MACS_peak_1692	70.22
2R	12710409	12710684	MACS_peak_1693	57.73
2R	12712285	12712983	MACS_peak_1694	76.90
2R	12715545	12716240	MACS_peak_1695	125.86
2R	12716905	12718757	MACS_peak_1696	130.12
2R	12718863	12720827	MACS_peak_1697	139.46
2R	12721633	12723280	MACS_peak_1698	289.19
2R	12723797	12724266	MACS_peak_1699	72.87
2R	12724770	12725721	MACS_peak_1700	115.63
2R	12729056	12729633	MACS_peak_1701	257.97
2R	12730446	12730817	MACS_peak_1702	62.20
2R	12731463	12731849	MACS_peak_1703	51.73
2R	12732350	12732984	MACS_peak_1704	151.98
2R	12733579	12734227	MACS_peak_1705	177.30
2R	12734333	12734916	MACS_peak_1706	60.55
2R	12735143	12736744	MACS_peak_1707	402.82
2R	12736864	12738033	MACS_peak_1708	183.19
2R	12807844	12808082	MACS_peak_1709	55.46
2R	12892411	12893214	MACS_peak_1710	496.44
2R	12950054	12950658	MACS_peak_1711	124.45
2R	12964256	12965022	MACS_peak_1712	107.82
2R	12970992	12971362	MACS_peak_1713	61.08
2R	12998251	12998660	MACS_peak_1714	77.73
2R	13003869	13004322	MACS_peak_1715	182.74
2R	13033334	13033693	MACS_peak_1716	78.26
2R	13093539	13093848	MACS_peak_1717	92.33
2R	13149886	13150519	MACS_peak_1718	143.42
2R	13154808	13155754	MACS_peak_1719	71.65
2R	13156400	13156628	MACS_peak_1720	92.63
2R	13156657	13157049	MACS_peak_1721	143.21
2R	13159889	13160369	MACS_peak_1722	60.42
2R	13183143	13183433	MACS_peak_1723	53.71
2R	13220395	13220746	MACS_peak_1724	55.05
2R	13279746	13280434	MACS_peak_1725	55.21
2R	13281454	13282731	MACS_peak_1726	120.90
2R	13284368	13284872	MACS_peak_1727	64.23
2R	13285158	13285649	MACS_peak_1728	55.27
2R	13299075	13299699	MACS_peak_1729	92.52
2R	13308049	13309198	MACS_peak_1730	61.28
2R	13314921	13315590	MACS_peak_1731	150.27
2R	13324518	13325126	MACS_peak_1732	186.58
2R	13364226	13364457	MACS_peak_1733	91.73
2R	13365840	13366844	MACS_peak_1734	81.60
2R	13398750	13399329	MACS_peak_1735	118.34
2R	13421071	13421580	MACS_peak_1736	75.55
2R	13455326	13456634	MACS_peak_1737	114.71
2R	13502984	13503389	MACS_peak_1738	78.65
2R	13522182	13522981	MACS_peak_1739	245.74
2R	13523133	13524155	MACS_peak_1740	316.39
2R	13552757	13553459	MACS_peak_1741	192.75
2R	13585694	13587014	MACS_peak_1742	192.22
2R	13606246	13607064	MACS_peak_1743	96.99
2R	13620318	13620943	MACS_peak_1744	51.53
2R	13683004	13683506	MACS_peak_1745	62.31
2R	13683996	13684526	MACS_peak_1746	122.82
2R	13688600	13689158	MACS_peak_1747	59.44
2R	13692146	13692848	MACS_peak_1748	434.53
2R	13701043	13701265	MACS_peak_1749	69.06
2R	13701266	13701750	MACS_peak_1750	75.05
2R	13702363	13702584	MACS_peak_1751	53.88
2R	13716920	13717647	MACS_peak_1752	145.11
2R	13730527	13730944	MACS_peak_1753	55.82
2R	13739021	13739778	MACS_peak_1754	81.67
2R	13742196	13742719	MACS_peak_1755	194.37
2R	13759137	13759906	MACS_peak_1756	52.97
2R	13780488	13780773	MACS_peak_1757	52.02
2R	13793364	13793849	MACS_peak_1758	106.36
2R	13919375	13919815	MACS_peak_1759	98.29
2R	13982044	13983149	MACS_peak_1760	102.39
2R	13992927	13993284	MACS_peak_1761	55.44
2R	13993548	13993884	MACS_peak_1762	64.67
2R	13996127	13996700	MACS_peak_1763	95.07
2R	14003964	14004346	MACS_peak_1764	60.12
2R	14027718	14028395	MACS_peak_1765	51.18
2R	14059498	14060681	MACS_peak_1766	217.68
2R	14071542	14072151	MACS_peak_1767	211.55
2R	14081162	14081494	MACS_peak_1768	53.30
2R	14081589	14082138	MACS_peak_1769	57.77
2R	14093933	14094207	MACS_peak_1770	52.48
2R	14094377	14094688	MACS_peak_1771	50.25
2R	14133572	14134087	MACS_peak_1772	200.25
2R	14160993	14161375	MACS_peak_1773	100.37
2R	14179961	14180436	MACS_peak_1774	146.94
2R	14190155	14190702	MACS_peak_1775	251.75
2R	14194831	14195419	MACS_peak_1776	157.81
2R	14200603	14201275	MACS_peak_1777	87.35
2R	14212431	14213155	MACS_peak_1778	119.89
2R	14214130	14214444	MACS_peak_1779	62.26
2R	14217721	14218314	MACS_peak_1780	101.68
2R	14225650	14226302	MACS_peak_1781	146.69
2R	14229771	14230080	MACS_peak_1782	103.06
2R	14231752	14232287	MACS_peak_1783	115.80
2R	14233855	14234323	MACS_peak_1784	70.51
2R	14241565	14242071	MACS_peak_1785	64.52
2R	14265472	14265931	MACS_peak_1786	119.91
2R	14300346	14301731	MACS_peak_1787	207.19
2R	14338402	14338976	MACS_peak_1788	63.26
2R	14415795	14416371	MACS_peak_1789	86.68
2R	14451263	14452437	MACS_peak_1790	254.56
2R	14472263	14472757	MACS_peak_1791	101.26
2R	14492466	14492818	MACS_peak_1792	53.68
2R	14512330	14512960	MACS_peak_1793	91.81
2R	14535637	14535882	MACS_peak_1794	90.14
2R	14549647	14550224	MACS_peak_1795	142.86
2R	14559950	14560691	MACS_peak_1796	51.68
2R	14563827	14564481	MACS_peak_1797	155.97
2R	14575409	14577387	MACS_peak_1798	122.83
2R	14578879	14579363	MACS_peak_1799	103.59
2R	14586167	14586769	MACS_peak_1800	138.80
2R	14604993	14605558	MACS_peak_1801	293.39
2R	14606738	14607133	MACS_peak_1802	64.96
2R	14658303	14658597	MACS_peak_1803	91.28
2R	14658623	14659034	MACS_peak_1804	162.10
2R	14662801	14663308	MACS_peak_1805	79.27
2R	14670615	14671136	MACS_peak_1806	196.61
2R	14675231	14675829	MACS_peak_1807	130.50
2R	14684061	14684856	MACS_peak_1808	66.78
2R	14690941	14691446	MACS_peak_1809	129.99
2R	14733967	14734516	MACS_peak_1810	62.80
2R	14742736	14743517	MACS_peak_1811	144.55
2R	14749524	14749846	MACS_peak_1812	111.98
2R	14762491	14763091	MACS_peak_1813	184.32
2R	14763115	14763511	MACS_peak_1814	105.52
2R	14768106	14768437	MACS_peak_1815	54.09
2R	14769296	14769718	MACS_peak_1816	148.67
2R	14786449	14786686	MACS_peak_1817	56.82
2R	14814092	14814450	MACS_peak_1818	74.63
2R	14823221	14823968	MACS_peak_1819	639.53
2R	14877533	14877803	MACS_peak_1820	65.20
2R	14995366	14995960	MACS_peak_1821	178.69
2R	15013018	15014289	MACS_peak_1822	120.53
2R	15024489	15025169	MACS_peak_1823	117.28
2R	15031173	15032389	MACS_peak_1824	96.34
2R	15033220	15034059	MACS_peak_1825	106.44
2R	15035818	15036229	MACS_peak_1826	72.03
2R	15053743	15054309	MACS_peak_1827	304.45
2R	15059141	15059789	MACS_peak_1828	100.25
2R	15071325	15071678	MACS_peak_1829	68.73
2R	15084275	15084779	MACS_peak_1830	106.34
2R	15092699	15093166	MACS_peak_1831	138.78
2R	15102263	15102687	MACS_peak_1832	113.13
2R	15141844	15142586	MACS_peak_1833	207.80
2R	15158728	15159280	MACS_peak_1834	85.90
2R	15179925	15181550	MACS_peak_1835	311.52
2R	15183733	15184280	MACS_peak_1836	59.73
2R	15198012	15199272	MACS_peak_1837	152.83
2R	15208786	15209218	MACS_peak_1838	74.53
2R	15284451	15284774	MACS_peak_1839	93.28
2R	15310514	15311600	MACS_peak_1840	236.67
2R	15329238	15330189	MACS_peak_1841	68.06
2R	15505006	15505271	MACS_peak_1842	57.52
2R	15509299	15509886	MACS_peak_1843	182.76
2R	15517532	15520402	MACS_peak_1844	178.79
2R	15555860	15558206	MACS_peak_1845	64.26
2R	15681641	15682126	MACS_peak_1846	71.87
2R	15693367	15693863	MACS_peak_1847	164.64
2R	15724721	15725444	MACS_peak_1848	287.18
2R	15726333	15726715	MACS_peak_1849	59.32
2R	15730986	15731578	MACS_peak_1850	263.10
2R	15736562	15737067	MACS_peak_1851	130.99
2R	15747609	15748526	MACS_peak_1852	512.66
2R	15754130	15754436	MACS_peak_1853	65.73
2R	15754497	15754793	MACS_peak_1854	51.05
2R	15761915	15762699	MACS_peak_1855	348.98
2R	15779330	15779761	MACS_peak_1856	94.39
2R	15811176	15812097	MACS_peak_1857	139.90
2R	15814016	15814385	MACS_peak_1858	81.76
2R	15831393	15831782	MACS_peak_1859	74.00
2R	15874544	15875088	MACS_peak_1860	290.27
2R	15887842	15888242	MACS_peak_1861	69.36
2R	15894886	15895419	MACS_peak_1862	227.55
2R	15901057	15901639	MACS_peak_1863	109.56
2R	15914688	15915020	MACS_peak_1864	63.09
2R	15954557	15955093	MACS_peak_1865	54.64
2R	15962453	15963058	MACS_peak_1866	188.77
2R	15967053	15967897	MACS_peak_1867	81.84
2R	15973433	15973964	MACS_peak_1868	196.63
2R	15987934	15988467	MACS_peak_1869	174.86
2R	15993780	15994402	MACS_peak_1870	59.72
2R	16008003	16008326	MACS_peak_1871	67.32
2R	16009204	16009709	MACS_peak_1872	148.48
2R	16014056	16014719	MACS_peak_1873	193.58
2R	16017628	16018279	MACS_peak_1874	249.79
2R	16028077	16028661	MACS_peak_1875	68.18
2R	16029931	16030317	MACS_peak_1876	54.32
2R	16030773	16031084	MACS_peak_1877	67.47
2R	16041413	16041845	MACS_peak_1878	64.82
2R	16072100	16072919	MACS_peak_1879	310.31
2R	16104658	16105079	MACS_peak_1880	114.51
2R	16125381	16125920	MACS_peak_1881	81.60
2R	16132715	16133357	MACS_peak_1882	83.01
2R	16144693	16145786	MACS_peak_1883	56.46
2R	16194945	16195390	MACS_peak_1884	104.51
2R	16200888	16202065	MACS_peak_1885	293.31
2R	16203312	16203918	MACS_peak_1886	106.72
2R	16358613	16358835	MACS_peak_1887	75.12
2R	16358874	16359147	MACS_peak_1888	52.84
2R	16418757	16419284	MACS_peak_1889	296.30
2R	16420291	16420641	MACS_peak_1890	63.58
2R	16460149	16460455	MACS_peak_1891	156.70
2R	16474596	16475256	MACS_peak_1892	122.99
2R	16503908	16504754	MACS_peak_1893	192.78
2R	16519895	16521700	MACS_peak_1894	131.89
2R	16539768	16540273	MACS_peak_1895	66.36
2R	16557841	16558840	MACS_peak_1896	87.28
2R	16637968	16638496	MACS_peak_1897	104.26
2R	16649335	16649808	MACS_peak_1898	166.43
2R	16660733	16661309	MACS_peak_1899	318.57
2R	16718302	16718868	MACS_peak_1900	67.00
2R	16725340	16725863	MACS_peak_1901	57.22
2R	16827257	16827703	MACS_peak_1902	239.18
2R	16861624	16862092	MACS_peak_1903	67.65
2R	16863064	16863491	MACS_peak_1904	53.03
2R	16883533	16887808	MACS_peak_1905	1127.58
2R	16904753	16905649	MACS_peak_1906	345.70
2R	16920532	16921016	MACS_peak_1907	79.95
2R	16921171	16921766	MACS_peak_1908	136.41
2R	16935226	16935799	MACS_peak_1909	107.31
2R	16947913	16948463	MACS_peak_1910	50.94
2R	16960273	16961695	MACS_peak_1911	1537.53
2R	16963537	16964157	MACS_peak_1912	91.56
2R	16980507	16981078	MACS_peak_1913	214.49
2R	17030633	17031285	MACS_peak_1914	74.74
2R	17081682	17082234	MACS_peak_1915	63.93
2R	17087354	17087977	MACS_peak_1916	88.05
2R	17136656	17137239	MACS_peak_1917	65.34
2R	17138188	17139267	MACS_peak_1918	249.47
2R	17150907	17151148	MACS_peak_1919	54.14
2R	17169522	17170321	MACS_peak_1920	299.39
2R	17251547	17252103	MACS_peak_1921	148.16
2R	17255515	17255916	MACS_peak_1922	55.39
2R	17259096	17259690	MACS_peak_1923	129.42
2R	17357829	17358351	MACS_peak_1924	144.41
2R	17360963	17361425	MACS_peak_1925	83.76
2R	17368519	17369487	MACS_peak_1926	112.79
2R	17383527	17385472	MACS_peak_1927	788.40
2R	17390660	17391192	MACS_peak_1928	132.41
2R	17395482	17395940	MACS_peak_1929	64.63
2R	17401969	17402362	MACS_peak_1930	90.76
2R	17458463	17459191	MACS_peak_1931	118.85
2R	17527994	17528499	MACS_peak_1932	59.49
2R	17532745	17534113	MACS_peak_1933	108.96
2R	17549912	17550485	MACS_peak_1934	84.83
2R	17551485	17552196	MACS_peak_1935	95.81
2R	17553832	17554397	MACS_peak_1936	72.90
2R	17589566	17591274	MACS_peak_1937	132.16
2R	17599072	17599911	MACS_peak_1938	70.02
2R	17621862	17622410	MACS_peak_1939	155.43
2R	17658695	17659060	MACS_peak_1940	57.27
2R	17662910	17663478	MACS_peak_1941	100.06
2R	17743023	17743297	MACS_peak_1942	87.60
2R	17755145	17755412	MACS_peak_1943	55.09
2R	17773350	17773691	MACS_peak_1944	81.32
2R	17785151	17785457	MACS_peak_1945	72.72
2R	17785882	17786471	MACS_peak_1946	88.56
2R	17797296	17797555	MACS_peak_1947	75.20
2R	17810219	17810519	MACS_peak_1948	60.70
2R	17810544	17810996	MACS_peak_1949	56.93
2R	17878452	17878915	MACS_peak_1950	96.54
2R	17949075	17949620	MACS_peak_1951	172.70
2R	17982920	17983286	MACS_peak_1952	111.45
2R	18009691	18010552	MACS_peak_1953	52.96
2R	18024661	18025381	MACS_peak_1954	146.41
2R	18033975	18034578	MACS_peak_1955	99.70
2R	18037846	18038136	MACS_peak_1956	53.71
2R	18052901	18053450	MACS_peak_1957	211.30
2R	18117672	18117946	MACS_peak_1958	70.77
2R	18205599	18206478	MACS_peak_1959	174.39
2R	18221280	18221527	MACS_peak_1960	56.91
2R	18259909	18261221	MACS_peak_1961	367.77
2R	18282615	18283993	MACS_peak_1962	506.83
2R	18284859	18285350	MACS_peak_1963	89.47
2R	18298945	18299451	MACS_peak_1964	51.97
2R	18338030	18338260	MACS_peak_1965	63.17
2R	18395418	18395900	MACS_peak_1966	50.40
2R	18401480	18402120	MACS_peak_1967	63.88
2R	18403366	18403868	MACS_peak_1968	91.22
2R	18417295	18417535	MACS_peak_1969	74.78
2R	18425252	18426122	MACS_peak_1970	87.70
2R	18432948	18433605	MACS_peak_1971	51.10
2R	18504493	18504733	MACS_peak_1972	51.19
2R	18536278	18536463	MACS_peak_1973	66.15
2R	18544583	18545159	MACS_peak_1974	176.71
2R	18553406	18554200	MACS_peak_1975	100.05
2R	18614512	18615306	MACS_peak_1976	137.09
2R	18622499	18622977	MACS_peak_1977	86.42
2R	18690045	18690795	MACS_peak_1978	231.20
2R	18773553	18774250	MACS_peak_1979	133.82
2R	18813070	18814069	MACS_peak_1980	148.68
2R	18828997	18829580	MACS_peak_1981	152.16
2R	18897212	18898060	MACS_peak_1982	356.49
2R	18907805	18908263	MACS_peak_1983	110.05
2R	18924565	18925301	MACS_peak_1984	215.22
2R	18938614	18938900	MACS_peak_1985	50.04
2R	18979560	18980017	MACS_peak_1986	95.20
2R	19042269	19042490	MACS_peak_1987	50.85
2R	19061634	19061936	MACS_peak_1988	64.64
2R	19071420	19071757	MACS_peak_1989	81.99
2R	19074619	19075107	MACS_peak_1990	114.20
2R	19079012	19079320	MACS_peak_1991	61.01
2R	19083636	19083906	MACS_peak_1992	61.35
2R	19111867	19112140	MACS_peak_1993	258.46
2R	19112166	19112389	MACS_peak_1994	70.24
2R	19112635	19113081	MACS_peak_1995	99.63
2R	19185317	19185762	MACS_peak_1996	128.17
2R	19253821	19254556	MACS_peak_1997	228.86
2R	19264413	19265062	MACS_peak_1998	105.89
2R	19313595	19314210	MACS_peak_1999	341.97
[truncated: 4,041 more rows]

## Sheet: CisTarget_OvoQ6
track name="OVO_Q6-Motifs"
chr3L	4304073	4304294	cbust-cluster-1	9.67	+
chr3L	4304073	4304081	M01101-I-OVO_Q6	6.07	-
chr3L	4304086	4304094	M01101-I-OVO_Q6	6.62	+
chr3L	4304093	4304101	M01101-I-OVO_Q6	6.72	-
chr3L	4304149	4304157	M01101-I-OVO_Q6	6.63	-
chr3L	4304286	4304294	M01101-I-OVO_Q6	7.55	+
chr3R	2027231	2027294	cbust-cluster-3	8.11	+
chr3R	2027231	2027239	M01101-I-OVO_Q6	7.84	+
chr3R	2027232	2027240	M01101-I-OVO_Q6	7.33	-
chr3R	2027250	2027258	M01101-I-OVO_Q6	7.61	+
chr3R	2027251	2027259	M01101-I-OVO_Q6	7.33	-
chrX	8019960	8020055	cbust-cluster-4	7.65	+
chrX	8019993	8020001	M01101-I-OVO_Q6	7.37	+
chrX	8020046	8020054	M01101-I-OVO_Q6	6.15	+
chrX	8020047	8020055	M01101-I-OVO_Q6	7.03	-
chrX	7872524	7872620	cbust-cluster-5	6.75	+
chrX	7872580	7872588	M01101-I-OVO_Q6	6.26	-
chrX	7872612	7872620	M01101-I-OVO_Q6	7.75	-
chrX	1925910	1926078	cbust-cluster-7	6.45	+
chrX	1925911	1925919	M01101-I-OVO_Q6	7.58	-
chrX	1925995	1926003	M01101-I-OVO_Q6	7.74	-
chr3L	4298856	4299421	cbust-cluster-8	6.24	+
chr3L	4298856	4298864	M01101-I-OVO_Q6	6.32	-
chr3L	4298894	4298902	M01101-I-OVO_Q6	7.03	-
chr3L	4299172	4299180	M01101-I-OVO_Q6	7.26	+
chr3L	4299382	4299390	M01101-I-OVO_Q6	7.68	+
chr3L	4299413	4299421	M01101-I-OVO_Q6	6.65	+
chrX	17159605	17159664	cbust-cluster-9	6.14	+
chrX	17159605	17159613	M01101-I-OVO_Q6	7.03	-
chrX	17159635	17159643	M01101-I-OVO_Q6	7.99	+
chr3R	2032121	2032140	cbust-cluster-12	6.08	+
chr3R	2032121	2032129	M01101-I-OVO_Q6	7.41	-
chr3R	2032132	2032140	M01101-I-OVO_Q6	7.21	-
chr3L	14121948	14121968	cbust-cluster-13	5.82	+
chr3L	14121948	14121956	M01101-I-OVO_Q6	7.08	+
chr3L	14121960	14121968	M01101-I-OVO_Q6	7.23	-
chr3L	4298856	4298902	cbust-cluster-14	5.53	+
chr3L	16418003	16418068	cbust-cluster-16	5.39	+
chr3L	16418019	16418027	M01101-I-OVO_Q6	6.21	+
chr3L	16418040	16418048	M01101-I-OVO_Q6	7.09	-
chr3R	7952950	7953048	cbust-cluster-17	5.21	+
chr3R	7952968	7952976	M01101-I-OVO_Q6	8.85	+
chr3R	7953040	7953048	M01101-I-OVO_Q6	6.02	-
chr3L	4310008	4310207	cbust-cluster-18	5.19	+
chr3L	4310199	4310207	M01101-I-OVO_Q6	7.19	+
chr3R	26298026	26298167	cbust-cluster-19	5.07	+
chr3R	26298053	26298061	M01101-I-OVO_Q6	7.39	-
chr3R	26298159	26298167	M01101-I-OVO_Q6	6.32	+
chr3R	27383449	27383496	cbust-cluster-20	5.06	+
chr3R	27383450	27383458	M01101-I-OVO_Q6	7.34	-
chr3R	27383488	27383496	M01101-I-OVO_Q6	6.83	-
chrX	7865147	7865225	cbust-cluster-21	4.93	+
chrX	7865174	7865182	M01101-I-OVO_Q6	6.17	+
chrX	7865217	7865225	M01101-I-OVO_Q6	7.78	-
chr2R	7216137	7216342	cbust-cluster-23	4.9	+
chr2R	7216138	7216146	M01101-I-OVO_Q6	6.03	-
chr2R	7216319	7216327	M01101-I-OVO_Q6	7.65	+
chrX	7869568	7869588	cbust-cluster-24	4.72	+
chrX	7869568	7869576	M01101-I-OVO_Q6	7.27	+
chr3R	19352097	19352149	cbust-cluster-26	4.57	+
chr3R	19352097	19352105	M01101-I-OVO_Q6	7.25	+
chr3R	19352140	19352148	M01101-I-OVO_Q6	6.4	+
chr3L	16448228	16448246	cbust-cluster-27	4.55	+
chr3L	16448228	16448236	M01101-I-OVO_Q6	7.02	-
chrX	1927963	1928016	cbust-cluster-28	4.52	+
chrX	1928008	1928016	M01101-I-OVO_Q6	7.31	+
chrX	1926592	1926642	cbust-cluster-29	4.42	+
chrX	1926634	1926642	M01101-I-OVO_Q6	7.83	-
chr3L	14126525	14126562	cbust-cluster-30	4.32	+
chr3L	14126542	14126550	M01101-I-OVO_Q6	7.13	+
chr3L	16418301	16418372	cbust-cluster-31	4.27	+
chr3L	16418364	16418372	M01101-I-OVO_Q6	7.29	+
chrX	7873804	7873823	cbust-cluster-32	4.25	+
chrX	7873814	7873822	M01101-I-OVO_Q6	6.67	+
chrX	17152694	17152742	cbust-cluster-34	4.19	+
chrX	17152694	17152702	M01101-I-OVO_Q6	6.23	-
chr3R	19355212	19355333	cbust-cluster-36	4.18	+
chr3R	19355212	19355220	M01101-I-OVO_Q6	6.47	-
chr3R	19355284	19355292	M01101-I-OVO_Q6	7.1	+
chr3R	27377738	27377769	cbust-cluster-38	4.16	+
chr3R	27377739	27377747	M01101-I-OVO_Q6	7.47	-
chr3R	19358135	19358246	cbust-cluster-39	4.1	+
chr3R	19358238	19358246	M01101-I-OVO_Q6	6.76	-
chr3L	16426224	16426340	cbust-cluster-40	4.1	+
chr3L	16426224	16426232	M01101-I-OVO_Q6	7.75	+
chr3L	16426225	16426233	M01101-I-OVO_Q6	6.11	-
chr3L	16424679	16424839	cbust-cluster-41	3.9	+
chr3L	16424831	16424839	M01101-I-OVO_Q6	6.65	-
chr2R	7216756	7216764	cbust-cluster-42	3.8	+
chr2R	7216756	7216764	M01101-I-OVO_Q6	8.06	-
chrX	7870202	7870282	cbust-cluster-43	3.8	+
chrX	7870274	7870282	M01101-I-OVO_Q6	7.16	+
chr3L	14127664	14127686	cbust-cluster-45	3.69	+
chr3L	14127678	14127686	M01101-I-OVO_Q6	6.02	-
chrX	1925338	1925374	cbust-cluster-46	3.67	+
chrX	1925366	1925374	M01101-I-OVO_Q6	6.05	-
chr3L	14115365	14115421	cbust-cluster-47	3.62	+
chr3L	14115413	14115421	M01101-I-OVO_Q6	7.62	-
chr3R	27369520	27369543	cbust-cluster-48	3.62	+
chr3R	27369520	27369528	M01101-I-OVO_Q6	6.05	+
chr2R	7218862	7218885	cbust-cluster-50	3.6	+
chr2R	7218877	7218885	M01101-I-OVO_Q6	6.88	-
chr3L	14124537	14124555	cbust-cluster-51	3.58	+
chr3L	14124547	14124555	M01101-I-OVO_Q6	7.82	+
chrX	17159360	17159383	cbust-cluster-52	3.58	+
chrX	17159375	17159383	M01101-I-OVO_Q6	7.51	-
chrX	17163235	17163259	cbust-cluster-55	3.54	+
chrX	17163235	17163243	M01101-I-OVO_Q6	6.58	-
chrX	7877131	7877190	cbust-cluster-57	3.53	+
chr3R	27367325	27367413	cbust-cluster-58	3.53	+
chr3R	27367325	27367333	M01101-I-OVO_Q6	7.07	+
chr3L	14123861	14123869	cbust-cluster-59	3.52	+
chr3L	14123861	14123869	M01101-I-OVO_Q6	7.77	+
chrX	1933057	1933066	cbust-cluster-60	3.51	+
chrX	1933058	1933066	M01101-I-OVO_Q6	7.74	-
chr3L	4299859	4299927	cbust-cluster-61	3.4	+
chr3L	4299881	4299889	M01101-I-OVO_Q6	6.5	+
chr2R	7212944	7213042	cbust-cluster-63	3.38	+
chr2R	7212944	7212952	M01101-I-OVO_Q6	6.12	+
chr2R	7213034	7213042	M01101-I-OVO_Q6	7.25	-
chr3L	14116949	14116969	cbust-cluster-64	3.36	+
chr3L	14116949	14116957	M01101-I-OVO_Q6	7.02	-
chr3L	4302359	4302495	cbust-cluster-65	3.36	+
chr3L	4302359	4302367	M01101-I-OVO_Q6	6.32	-
chr3L	4302487	4302495	M01101-I-OVO_Q6	7.45	+
chrX	1921066	1921074	cbust-cluster-67	3.35	+
chrX	1921066	1921074	M01101-I-OVO_Q6	7.6	-
chr3L	4298317	4298428	cbust-cluster-68	3.35	+
chr3L	4298317	4298325	M01101-I-OVO_Q6	6.09	+
chr3L	4298420	4298428	M01101-I-OVO_Q6	7.47	+
chr3L	16421488	16421778	cbust-cluster-69	3.32	+
chr3L	16421488	16421496	M01101-I-OVO_Q6	7.01	-
chr3L	16421713	16421721	M01101-I-OVO_Q6	6	+
chr3L	16421770	16421778	M01101-I-OVO_Q6	6.73	+
chr3R	27379956	27380040	cbust-cluster-70	3.31	+
chr3R	27380005	27380013	M01101-I-OVO_Q6	6.57	-
chr2R	7214708	7214768	cbust-cluster-71	3.31	+
chr2R	7214708	7214716	M01101-I-OVO_Q6	6.18	+
chr2R	7213477	7213486	cbust-cluster-72	3.3	+
chr2R	7213477	7213485	M01101-I-OVO_Q6	7.26	+
chr2R	7213478	7213486	M01101-I-OVO_Q6	6.26	-
chrX	17162240	17162456	cbust-cluster-73	3.3	+
chrX	17162240	17162248	M01101-I-OVO_Q6	7.23	+
chrX	17162448	17162456	M01101-I-OVO_Q6	7.31	-
chrX	17162240	17162456	cbust-cluster-74	3.28	+
chrX	17162448	17162456	M01101-I-OVO_Q6	7.3	-
chrX	17150484	17150784	cbust-cluster-75	3.25	+
chrX	17150484	17150492	M01101-I-OVO_Q6	6.67	-
chrX	17150653	17150661	M01101-I-OVO_Q6	6.56	-
chrX	17150776	17150784	M01101-I-OVO_Q6	6.75	-
chrX	8018625	8018633	cbust-cluster-77	3.24	+
chrX	8018625	8018633	M01101-I-OVO_Q6	7.48	+
chr3R	27390116	27390143	cbust-cluster-78	3.22	+
chr3R	27390116	27390124	M01101-I-OVO_Q6	7.36	-
chrX	7863643	7863689	cbust-cluster-79	3.15	+
chrX	7863643	7863651	M01101-I-OVO_Q6	6.34	+
chr3R	27384638	27384646	cbust-cluster-80	3.13	+
chr3R	27384638	27384646	M01101-I-OVO_Q6	7.37	+
chr2R	7211884	7211933	cbust-cluster-81	3.13	+
chr2R	7211885	7211893	M01101-I-OVO_Q6	7.21	-
chrX	7871526	7871576	cbust-cluster-82	3.08	+
chrX	7871568	7871576	M01101-I-OVO_Q6	7.15	+
chr3L	4299172	4299188	cbust-cluster-84	3.07	+
chrX	17150941	17150950	cbust-cluster-85	3.07	+
chrX	17150941	17150949	M01101-I-OVO_Q6	7.3	+
chr3R	19356123	19356131	cbust-cluster-87	3.07	+
chr3R	19356123	19356131	M01101-I-OVO_Q6	7.3	+
chr3L	4299172	4299188	cbust-cluster-89	3.02	+
chr3L	4299172	4299180	M01101-I-OVO_Q6	7.21	+
